# Supplementary material for: Diphenyl (benzyl­amido)phosphate
Source: Acta Crystallogr Sect E Struct Rep Online. 2009 Dec 19;66(Pt 1):o204. doi: 10.1107/S1600536809053744 (PMC2980091; doi:10.1107/S1600536809053744)
Supplement: Supplementary file 1 [file e-66-0o204-sup1.cif]

##############################################################################
###                                                                        ###
###        Electronic paper (Acta Crystallographica Section E)             ###
###                                                                        ###
##############################################################################
#                                                                            #
# This CIF contains the data in a paper accepted for publication in Acta     #
# Crystallographica Section E. It conforms to the requirements of Notes      #
# for Authors for Section E, and has been peer reviewed under the auspices   #
# of the IUCr Commission on Journals.                                        #
#                                                                            #
# Full details of the Crystallographic Information File format               #
# are given in the paper "The Crystallographic Information File (CIF):       #
# a New Standard Archive File for Crystallography" by S. R. Hall, F. H.      #
# Allen and I. D. Brown [Acta Cryst. (1991), A47, 655-685].                  #
#                                                                            #
# The current version of the core CIF dictionary is obtainable from          #
# ftp://ftp.iucr.org/pub/cif_core.dic. The current version number is 2.4.    #
#                                                                            #
# Software is freely available for graphical display of the structure(s) in  #
# this CIF.  For information consult the CIF home page http://www.iucr.org/  #
# cif/home.html                                                              #
#                                                                            #
# This file may be used for bona fide research purposes within the           #
# scientific community so long as proper attribution is given to the journal # 
# article from which it was obtained.                                        #
#                                                                            #
##############################################################################
                                             
data_I
_audit_creation_method     SHELXL-97
_chemical_name_systematic
;
Diphenyl (benzylamido)phosphate
;
_chemical_name_common     ?
_chemical_formula_moiety     'C19 H18 N O3 P'
_chemical_formula_sum     'C19 H18 N O3 P'
_chemical_formula_iupac     'C19 H18 N O3 P'
_chemical_formula_weight     339.31
_chemical_melting_point     ?
_symmetry_cell_setting     monoclinic
_symmetry_space_group_name_H-M     'P 21/c'
_symmetry_space_group_name_Hall     '-P 2ybc'
loop_
    _symmetry_equiv_pos_as_xyz
    'x, y, z'
    '-x, y+1/2, -z+1/2'
    '-x, -y, -z'
    'x, -y-1/2, z-1/2'
_cell_length_a     10.0226(5)
_cell_length_b     19.2450(8)
_cell_length_c     10.2273(5)
_cell_angle_alpha     90.00
_cell_angle_beta     115.375(6)
_cell_angle_gamma     90.00
_cell_volume     1782.38(17)
_cell_formula_units_Z     4
_cell_measurement_reflns_used     3418
_cell_measurement_theta_min     3.1802
_cell_measurement_theta_max     29.1221
_cell_measurement_temperature     295(2)
_exptl_crystal_description     prism
_exptl_crystal_colour     colorless
_exptl_crystal_size_max     0.427
_exptl_crystal_size_mid     0.278
_exptl_crystal_size_min     0.165
_exptl_crystal_density_diffrn     1.264
_exptl_crystal_density_meas     ?
_exptl_crystal_density_method     'not measured'
_exptl_crystal_F_000     712
_exptl_absorpt_coefficient_mu     0.170
_exptl_absorpt_correction_type     'multi-scan'
_exptl_absorpt_process_details
;
CrysAlis (Oxford Diffraction, 2009)
;
_exptl_absorpt_correction_T_min     0.97699
_exptl_absorpt_correction_T_max     1.00000
_exptl_special_details
;
#__ type_ start__ end____ width___ exp.time_ 1 omega -51.00 47.00 1.0000 19.0400
omega____ theta____ kappa____ phi______ frames - 21.0423 - 37.0000 300.0000 98
#__ type_ start__ end____ width___ exp.time_ 2 omega 5.00 91.00 1.0000 19.0400
omega____ theta____ kappa____ phi______ frames - 21.0423 77.0000 150.0000 86
#__ type_ start__ end____ width___ exp.time_ 3 omega -6.00 41.00 1.0000 19.0400
omega____ theta____ kappa____ phi______ frames - 21.0423 - 77.0000 240.0000 47
;
_diffrn_ambient_temperature     295(2)
_diffrn_radiation_type     MoK\a
_diffrn_radiation_wavelength     0.71073
_diffrn_radiation_source     'Enhance (Mo) X-ray Source'
_diffrn_radiation_monochromator     graphite
_diffrn_measurement_device_type
;
Oxford Diffraction Xcalibur diffractometer with a Sapphire3 (Gemini Mo)
detector
;
_diffrn_measurement_method     '\w scans'
_diffrn_detector_area_resol_mean     16.3280
_diffrn_reflns_number     8248
_diffrn_reflns_av_R_equivalents     0.0191
_diffrn_reflns_av_sigmaI/netI     0.0436
_diffrn_reflns_theta_min     3.1802
_diffrn_reflns_theta_max     29.20
_diffrn_reflns_theta_full     26.32
_diffrn_measured_fraction_theta_max     0.851
_diffrn_measured_fraction_theta_full     0.997
_diffrn_reflns_limit_h_min     -7
_diffrn_reflns_limit_h_max     13
_diffrn_reflns_limit_k_min     -17
_diffrn_reflns_limit_k_max     24
_diffrn_reflns_limit_l_min     -13
_diffrn_reflns_limit_l_max     13
_diffrn_standards_number     ?
_diffrn_standards_interval_count     ?
_diffrn_standards_interval_time     ?
_diffrn_standards_decay_%     ?
_refine_special_details
;
Refinement of <i>F</i>^2^ against ALL reflections. The weighted <i>R</i>-factor
<i>wR</i> and goodness of fit <i>S</i> are based on <i>F</i>^2^, conventional
<i>R</i>-factors <i>R</i> are based on <i>F</i>, with <i>F</i> set to zero for
negative <i>F</i>^2^. The threshold expression of <i>F</i>^2^ >
\s(<i>F</i>^2^) is used only for calculating <i>R</i>-factors(gt) <i>etc</i>.
and is not relevant to the choice of reflections for refinement.
<i>R</i>-factors based on <i>F</i>^2^ are statistically about twice as large
as those based on <i>F</i>, and <i>R</i>- factors based on ALL data will be
even larger.
;
_reflns_number_total     4105
_reflns_number_gt     2568
_reflns_threshold_expression     I>2\s(I)
_refine_ls_structure_factor_coef     Fsqd
_refine_ls_matrix_type     full
_refine_ls_R_factor_all     0.0728
_refine_ls_R_factor_gt     0.0400
_refine_ls_wR_factor_gt     0.0947
_refine_ls_wR_factor_ref     0.1019
_refine_ls_goodness_of_fit_ref     0.907
_refine_ls_restrained_S_all     0.907
_refine_ls_number_reflns     4105
_refine_ls_number_parameters     218
_refine_ls_number_restraints     0
_refine_ls_hydrogen_treatment     constr
_refine_ls_weighting_scheme     calc
_refine_ls_weighting_details
                 'calc w=1/[\s^2^(Fo^2^)+(0.0573P)^2^] where P=(Fo^2^+2Fc^2^)/3'
_atom_sites_solution_hydrogens     geom
_atom_sites_solution_primary     direct
_atom_sites_solution_secondary     difmap
_refine_ls_shift/su_max     0.000
_refine_ls_shift/su_mean     0.000
_refine_diff_density_max     0.187
_refine_diff_density_min     -0.307
_refine_ls_extinction_method     'SHELXL97 (Sheldrick, 2008)'
_refine_ls_extinction_coef     0.0047(10)
_refine_ls_extinction_expression
                                  'Fc^*^=kFc[1+0.001xFc^2^\l^3^/sin(2\q)]^-1/4^'
loop_
    _atom_type_symbol
    _atom_type_description
    _atom_type_scat_dispersion_real
    _atom_type_scat_dispersion_imag
    _atom_type_scat_source
    'C' 'C' 0.0033 0.0016
                         'International Tables Vol C Tables 4.2.6.8 and 6.1.1.4'
    'H' 'H' 0.0000 0.0000
                         'International Tables Vol C Tables 4.2.6.8 and 6.1.1.4'
    'N' 'N' 0.0061 0.0033
                         'International Tables Vol C Tables 4.2.6.8 and 6.1.1.4'
    'O' 'O' 0.0106 0.0060
                         'International Tables Vol C Tables 4.2.6.8 and 6.1.1.4'
    'P' 'P' 0.1023 0.0942
                         'International Tables Vol C Tables 4.2.6.8 and 6.1.1.4'
_computing_data_collection
;
CrysAlis Pro (Oxford Diffraction, 2009)
;
_computing_cell_refinement
;
CrysAlis Pro (Oxford Diffraction, 2009)
;
_computing_data_reduction
;
CrysAlis Pro (Oxford Diffraction, 2009)
;
_computing_structure_solution     'SIR92 (Altomare et al., 1993)'
_computing_structure_refinement     'SHELXL97 (Sheldrick, 2008)'
_computing_molecular_graphics     'Mercury (Macrae et al., 2008)'
_computing_publication_material     'SHELXL97 (Sheldrick, 2008)'
loop_
    _atom_site_type_symbol
    _atom_site_label
    _atom_site_fract_x
    _atom_site_fract_y
    _atom_site_fract_z
    _atom_site_U_iso_or_equiv
    _atom_site_adp_type
    _atom_site_calc_flag
    _atom_site_refinement_flags
    _atom_site_occupancy
    _atom_site_disorder_assembly
    _atom_site_disorder_group
    P P 0.97981(4) 0.22655(2) 0.06013(4) 0.04171(14) Uani d . 1 . .
    O O1 0.87224(12) 0.16886(6) -0.04116(11) 0.0509(3) Uani d . 1 . .
    O O2 1.13289(12) 0.18955(6) 0.09457(11) 0.0514(3) Uani d . 1 . .
    O O3 0.95622(13) 0.24405(6) 0.18721(10) 0.0563(3) Uani d . 1 . .
    N N 0.97260(16) 0.29192(7) -0.03860(13) 0.0491(4) Uani d . 1 . .
    H H 0.9660 0.2836 -0.1238 0.059 Uiso calc R 1 . .
    C C17 1.2659(3) 0.00509(17) 0.3197(5) 0.1137(12) Uani d . 1 . .
    H H17 1.2997 -0.0363 0.3701 0.136 Uiso calc R 1 . .
    C C2 0.84557(18) 0.40475(9) -0.10133(16) 0.0458(4) Uani d . 1 . .
    C C1 0.97616(19) 0.36437(9) 0.00303(17) 0.0507(4) Uani d . 1 . .
    H H1A 1.0661 0.3856 0.0084 0.061 Uiso calc R 1 . .
    H H1B 0.9782 0.3667 0.0986 0.061 Uiso calc R 1 . .
    C C8 0.71826(18) 0.17787(9) -0.09973(17) 0.0490(4) Uani d . 1 . .
    C C14 1.17229(17) 0.12655(9) 0.17145(18) 0.0495(4) Uani d . 1 . .
    C C13 0.6460(2) 0.20013(13) -0.2392(2) 0.0841(7) Uani d . 1 . .
    H H13 0.6973 0.2108 -0.2939 0.101 Uiso calc R 1 . .
    C C3 0.7036(2) 0.38616(11) -0.1264(2) 0.0617(5) Uani d . 1 . .
    H H3 0.6885 0.3474 -0.0802 0.074 Uiso calc R 1 . .
    C C7 0.8641(2) 0.46219(10) -0.17277(18) 0.0576(5) Uani d . 1 . .
    H H7 0.9585 0.4753 -0.1589 0.069 Uiso calc R 1 . .
    C C9 0.6453(2) 0.16092(11) -0.0180(2) 0.0638(5) Uani d . 1 . .
    H H9 0.6972 0.1456 0.0768 0.077 Uiso calc R 1 . .
    C C15 1.2344(2) 0.12743(12) 0.3197(2) 0.0668(5) Uani d . 1 . .
    H H15 1.2451 0.1690 0.3697 0.080 Uiso calc R 1 . .
    C C5 0.6047(2) 0.48142(13) -0.2871(2) 0.0779(6) Uani d . 1 . .
    H H5 0.5239 0.5074 -0.3487 0.094 Uiso calc R 1 . .
    C C19 1.1552(2) 0.06622(12) 0.0974(2) 0.0756(6) Uani d . 1 . .
    H H19 1.1122 0.0662 -0.0032 0.091 Uiso calc R 1 . .
    C C6 0.7436(2) 0.50035(11) -0.2647(2) 0.0735(6) Uani d . 1 . .
    H H6 0.7576 0.5392 -0.3116 0.088 Uiso calc R 1 . .
    C C10 0.4937(2) 0.16685(13) -0.0781(3) 0.0870(7) Uani d . 1 . .
    H H10 0.4423 0.1553 -0.0240 0.104 Uiso calc R 1 . .
    C C18 1.2022(3) 0.00495(13) 0.1733(5) 0.1065(10) Uani d . 1 . .
    H H18 1.1901 -0.0367 0.1234 0.128 Uiso calc R 1 . .
    C C4 0.5843(2) 0.42419(14) -0.2187(2) 0.0765(6) Uani d . 1 . .
    H H4 0.4893 0.4109 -0.2347 0.092 Uiso calc R 1 . .
    C C16 1.2806(3) 0.06559(18) 0.3931(3) 0.0959(9) Uani d . 1 . .
    H H16 1.3221 0.0652 0.4937 0.115 Uiso calc R 1 . .
    C C11 0.4196(3) 0.18955(14) -0.2160(4) 0.1061(10) Uani d . 1 . .
    H H11 0.3173 0.1937 -0.2562 0.127 Uiso calc R 1 . .
    C C12 0.4943(3) 0.20642(15) -0.2968(3) 0.1170(11) Uani d . 1 . .
    H H12 0.4423 0.2222 -0.3912 0.140 Uiso calc R 1 . .
loop_
    _atom_site_aniso_label
    _atom_site_aniso_U_11
    _atom_site_aniso_U_22
    _atom_site_aniso_U_33
    _atom_site_aniso_U_12
    _atom_site_aniso_U_13
    _atom_site_aniso_U_23
    P 0.0509(2) 0.0414(3) 0.0336(2) 0.0017(2) 0.01886(17) 0.0016(2)
    O1 0.0523(7) 0.0403(7) 0.0545(6) 0.0012(5) 0.0175(5) -0.0030(5)
    O2 0.0500(6) 0.0496(8) 0.0554(6) 0.0035(6) 0.0234(5) 0.0076(6)
    O3 0.0751(8) 0.0621(9) 0.0367(6) 0.0050(7) 0.0287(5) 0.0045(6)
    N 0.0775(9) 0.0403(9) 0.0341(6) 0.0033(7) 0.0283(6) -0.0005(6)
    C17 0.0716(17) 0.080(2) 0.198(4) 0.0297(16) 0.067(2) 0.068(3)
    C2 0.0540(9) 0.0409(10) 0.0455(8) -0.0013(8) 0.0242(7) -0.0057(8)
    C1 0.0614(10) 0.0417(11) 0.0466(9) -0.0041(9) 0.0210(8) -0.0025(8)
    C8 0.0525(10) 0.0325(10) 0.0494(9) -0.0007(8) 0.0097(8) -0.0013(8)
    C14 0.0388(8) 0.0452(11) 0.0628(11) 0.0030(8) 0.0202(8) 0.0040(9)
    C13 0.0884(16) 0.0824(17) 0.0522(11) -0.0214(13) 0.0022(10) 0.0109(11)
    C3 0.0655(12) 0.0597(13) 0.0704(11) -0.0050(10) 0.0390(10) 0.0001(10)
    C7 0.0605(11) 0.0512(12) 0.0630(11) -0.0032(10) 0.0282(9) 0.0037(10)
    C9 0.0561(11) 0.0623(14) 0.0643(10) -0.0019(10) 0.0177(9) -0.0007(10)
    C15 0.0664(11) 0.0729(15) 0.0637(11) 0.0193(11) 0.0305(9) 0.0141(11)
    C5 0.0683(14) 0.0810(18) 0.0751(14) 0.0245(13) 0.0216(11) 0.0064(13)
    C19 0.0555(11) 0.0584(15) 0.0963(15) 0.0033(11) 0.0167(10) -0.0175(13)
    C6 0.0884(16) 0.0574(14) 0.0726(13) 0.0109(12) 0.0325(12) 0.0164(11)
    C10 0.0579(13) 0.0773(18) 0.1166(18) -0.0056(12) 0.0286(13) -0.0169(15)
    C18 0.0680(15) 0.0452(16) 0.190(3) 0.0061(13) 0.0401(19) -0.005(2)
    C4 0.0524(11) 0.0902(18) 0.0894(14) 0.0068(12) 0.0326(11) -0.0006(14)
    C16 0.0857(16) 0.116(2) 0.0997(17) 0.0436(17) 0.0529(14) 0.0563(19)
    C11 0.0530(13) 0.0567(16) 0.153(3) -0.0022(12) -0.0092(16) 0.0056(17)
    C12 0.093(2) 0.090(2) 0.0937(18) -0.0231(16) -0.0313(15) 0.0330(15)
_geom_special_details
;
All e.s.d.'s (except the e.s.d. in the dihedral angle between two l.s. planes)
are estimated using the full covariance matrix. The cell e.s.d.'s are taken
into account individually in the estimation of e.s.d.'s in distances, angles
and torsion angles; correlations between e.s.d.'s in cell parameters are only
used when they are defined by crystal symmetry. An approximate (isotropic)
treatment of cell e.s.d.'s is used for estimating e.s.d.'s involving l.s.
planes.
;
loop_
    _geom_bond_atom_site_label_1
    _geom_bond_atom_site_label_2
    _geom_bond_site_symmetry_2
    _geom_bond_distance
    _geom_bond_publ_flag
    P O3 . 1.4567(10) ?
    P O1 . 1.5844(12) ?
    P O2 . 1.5880(12) ?
    P N . 1.5952(14) ?
    O1 C8 . 1.4065(19) ?
    O2 C14 . 1.406(2) ?
    N C1 . 1.454(2) ?
    N H . 0.8600 ?
    C17 C18 . 1.353(4) ?
    C17 C16 . 1.359(4) ?
    C17 H17 . 0.9300 ?
    C2 C3 . 1.381(2) ?
    C2 C7 . 1.381(2) ?
    C2 C1 . 1.503(2) ?
    C1 H1A . 0.9700 ?
    C1 H1B . 0.9700 ?
    C8 C13 . 1.363(2) ?
    C8 C9 . 1.365(3) ?
    C14 C19 . 1.356(3) ?
    C14 C15 . 1.370(2) ?
    C13 C12 . 1.381(3) ?
    C13 H13 . 0.9300 ?
    C3 C4 . 1.375(3) ?
    C3 H3 . 0.9300 ?
    C7 C6 . 1.381(3) ?
    C7 H7 . 0.9300 ?
    C9 C10 . 1.379(3) ?
    C9 H9 . 0.9300 ?
    C15 C16 . 1.377(3) ?
    C15 H15 . 0.9300 ?
    C5 C6 . 1.360(3) ?
    C5 C4 . 1.366(3) ?
    C5 H5 . 0.9300 ?
    C19 C18 . 1.379(4) ?
    C19 H19 . 0.9300 ?
    C6 H6 . 0.9300 ?
    C10 C11 . 1.355(4) ?
    C10 H10 . 0.9300 ?
    C18 H18 . 0.9300 ?
    C4 H4 . 0.9300 ?
    C16 H16 . 0.9300 ?
    C11 C12 . 1.370(4) ?
    C11 H11 . 0.9300 ?
    C12 H12 . 0.9300 ?
loop_
    _geom_angle_atom_site_label_1
    _geom_angle_atom_site_label_2
    _geom_angle_atom_site_label_3
    _geom_angle_site_symmetry_1
    _geom_angle_site_symmetry_3
    _geom_angle
    _geom_angle_publ_flag
    O3 P O1 . . 114.84(7) ?
    O3 P O2 . . 114.62(6) ?
    O1 P O2 . . 98.80(6) ?
    O3 P N . . 113.69(7) ?
    O1 P N . . 107.77(6) ?
    O2 P N . . 105.75(7) ?
    C8 O1 P . . 120.47(10) ?
    C14 O2 P . . 121.58(10) ?
    C1 N P . . 125.61(10) ?
    C1 N H . . 117.2 ?
    P N H . . 117.2 ?
    C18 C17 C16 . . 120.1(3) ?
    C18 C17 H17 . . 120.0 ?
    C16 C17 H17 . . 120.0 ?
    C3 C2 C7 . . 118.08(17) ?
    C3 C2 C1 . . 120.83(16) ?
    C7 C2 C1 . . 121.08(16) ?
    N C1 C2 . . 112.54(13) ?
    N C1 H1A . . 109.1 ?
    C2 C1 H1A . . 109.1 ?
    N C1 H1B . . 109.1 ?
    C2 C1 H1B . . 109.1 ?
    H1A C1 H1B . . 107.8 ?
    C13 C8 C9 . . 122.16(18) ?
    C13 C8 O1 . . 118.58(17) ?
    C9 C8 O1 . . 119.17(15) ?
    C19 C14 C15 . . 121.14(19) ?
    C19 C14 O2 . . 119.20(16) ?
    C15 C14 O2 . . 119.57(17) ?
    C8 C13 C12 . . 117.9(2) ?
    C8 C13 H13 . . 121.0 ?
    C12 C13 H13 . . 121.0 ?
    C4 C3 C2 . . 120.91(19) ?
    C4 C3 H3 . . 119.5 ?
    C2 C3 H3 . . 119.5 ?
    C2 C7 C6 . . 120.63(18) ?
    C2 C7 H7 . . 119.7 ?
    C6 C7 H7 . . 119.7 ?
    C8 C9 C10 . . 119.0(2) ?
    C8 C9 H9 . . 120.5 ?
    C10 C9 H9 . . 120.5 ?
    C14 C15 C16 . . 118.7(2) ?
    C14 C15 H15 . . 120.7 ?
    C16 C15 H15 . . 120.7 ?
    C6 C5 C4 . . 119.8(2) ?
    C6 C5 H5 . . 120.1 ?
    C4 C5 H5 . . 120.1 ?
    C14 C19 C18 . . 119.2(2) ?
    C14 C19 H19 . . 120.4 ?
    C18 C19 H19 . . 120.4 ?
    C5 C6 C7 . . 120.3(2) ?
    C5 C6 H6 . . 119.8 ?
    C7 C6 H6 . . 119.8 ?
    C11 C10 C9 . . 119.9(2) ?
    C11 C10 H10 . . 120.1 ?
    C9 C10 H10 . . 120.1 ?
    C17 C18 C19 . . 120.4(3) ?
    C17 C18 H18 . . 119.8 ?
    C19 C18 H18 . . 119.8 ?
    C5 C4 C3 . . 120.2(2) ?
    C5 C4 H4 . . 119.9 ?
    C3 C4 H4 . . 119.9 ?
    C17 C16 C15 . . 120.5(3) ?
    C17 C16 H16 . . 119.7 ?
    C15 C16 H16 . . 119.7 ?
    C10 C11 C12 . . 120.5(2) ?
    C10 C11 H11 . . 119.8 ?
    C12 C11 H11 . . 119.8 ?
    C11 C12 C13 . . 120.5(2) ?
    C11 C12 H12 . . 119.7 ?
    C13 C12 H12 . . 119.7 ?
loop_
    _geom_torsion_atom_site_label_1
    _geom_torsion_atom_site_label_2
    _geom_torsion_atom_site_label_3
    _geom_torsion_atom_site_label_4
    _geom_torsion_site_symmetry_1
    _geom_torsion_site_symmetry_2
    _geom_torsion_site_symmetry_3
    _geom_torsion_site_symmetry_4
    _geom_torsion
    _geom_torsion_publ_flag
    O3 P O1 C8 . . . . 56.68(13) ?
    O2 P O1 C8 . . . . 179.11(11) ?
    N P O1 C8 . . . . -71.14(13) ?
    O3 P O2 C14 . . . . 58.59(14) ?
    O1 P O2 C14 . . . . -63.99(12) ?
    N P O2 C14 . . . . -175.37(11) ?
    O3 P N C1 . . . . 13.52(17) ?
    O1 P N C1 . . . . 142.00(14) ?
    O2 P N C1 . . . . -113.09(14) ?
    P N C1 C2 . . . . -124.33(14) ?
    C3 C2 C1 N . . . . 60.3(2) ?
    C7 C2 C1 N . . . . -120.96(17) ?
    P O1 C8 C13 . . . . 99.80(18) ?
    P O1 C8 C9 . . . . -83.34(19) ?
    P O2 C14 C19 . . . . 99.71(17) ?
    P O2 C14 C15 . . . . -83.73(17) ?
    C9 C8 C13 C12 . . . . 1.0(3) ?
    O1 C8 C13 C12 . . . . 177.8(2) ?
    C7 C2 C3 C4 . . . . -0.7(3) ?
    C1 C2 C3 C4 . . . . 178.17(17) ?
    C3 C2 C7 C6 . . . . 1.0(3) ?
    C1 C2 C7 C6 . . . . -177.78(16) ?
    C13 C8 C9 C10 . . . . -0.4(3) ?
    O1 C8 C9 C10 . . . . -177.10(18) ?
    C19 C14 C15 C16 . . . . 0.5(3) ?
    O2 C14 C15 C16 . . . . -176.02(16) ?
    C15 C14 C19 C18 . . . . -0.5(3) ?
    O2 C14 C19 C18 . . . . 176.05(17) ?
    C4 C5 C6 C7 . . . . -0.3(3) ?
    C2 C7 C6 C5 . . . . -0.6(3) ?
    C8 C9 C10 C11 . . . . -0.3(4) ?
    C16 C17 C18 C19 . . . . 1.7(4) ?
    C14 C19 C18 C17 . . . . -0.6(3) ?
    C6 C5 C4 C3 . . . . 0.7(3) ?
    C2 C3 C4 C5 . . . . -0.2(3) ?
    C18 C17 C16 C15 . . . . -1.7(4) ?
    C14 C15 C16 C17 . . . . 0.6(3) ?
    C9 C10 C11 C12 . . . . 0.3(4) ?
    C10 C11 C12 C13 . . . . 0.4(4) ?
    C8 C13 C12 C11 . . . . -1.1(4) ?
loop_
    _geom_hbond_atom_site_label_D
    _geom_hbond_atom_site_label_H
    _geom_hbond_atom_site_label_A
    _geom_hbond_site_symmetry_A
    _geom_hbond_distance_DH
    _geom_hbond_distance_HA
    _geom_hbond_distance_DA
    _geom_hbond_angle_DHA
    N H O3 4_565 0.86 1.97 2.8241(15) 174.9
data_global
_journal_date_recd_electronic     2009-11-29
_journal_date_accepted     2009-12-14
_journal_name_full     'Acta Crystallographica, Section E'
_journal_year     2010
_journal_volume     66
_journal_issue      1
_journal_page_first     o204
_journal_page_last     o204
_journal_paper_category     QO
_journal_coeditor_code     LH2963
_publ_contact_author_name     'Mehrdad Pourayoubi'
_publ_contact_author_address
;
Department of Chemistry, Ferdowsi University of Mashhad, Mashhad, 91779, Iran
;
_publ_contact_author_email     mehrdad_pourayoubi@yahoo.com
_publ_contact_author_fax     '(+98)-511-8796416'
_publ_contact_author_phone     '(+98)-511-8795457'
_publ_section_title
;
Diphenyl (benzylamido)phosphate
;
loop_
    _publ_author_name
    _publ_author_address
    'Pourayoubi, Mehrdad'
;
Department of Chemistry, Ferdowsi University of Mashhad, Mashhad 91779, Iran
;
    'Eshtiagh-Hosseini, Hossein'
;
Department of Chemistry, Ferdowsi University of Mashhad, Mashhad 91779, Iran
;
    'Zargaran, Poorya'
;
Department of Chemistry, Ferdowsi University of Mashhad, Mashhad 91779, Iran
;
    'Divjakovic, Vladimir'
;
Department of Physics, Faculty of Sciences, University of Novi Sad,
Trg D. Obradovica 3, 21000 Novi Sad, Serbia
;
