# Supplementary material for: Diphenyl (benzyl­amido)phosphate
Source: Acta Crystallogr Sect E Struct Rep Online. 2009 Dec 19;66(Pt 1):o204. doi: 10.1107/S1600536809053744 (PMC2980091; doi:10.1107/S1600536809053744)
Supplement: Supplementary file 2 [file e-66-0o204-Isup2.hkl]

#
# h,k,l, Fc-squared, Fo-squared, sigma(Fo-squared) and status flag
#
data_I
_shelx_title '    Mar-2 in P2(1)/c'
_shelx_refln_list_code          4
_shelx_F_calc_maximum      198.44
_exptl_crystal_F_000       712.00
_reflns_d_resolution_high  0.7284
 
loop_
 _symmetry_equiv_pos_as_xyz
 'x, y, z'
 '-x, y+1/2, -z+1/2'
 '-x, -y, -z'
 'x, -y-1/2, z-1/2'
 
_cell_length_a    10.0226
_cell_length_b    19.2450
_cell_length_c    10.2273
_cell_angle_alpha  90.000
_cell_angle_beta  115.375
_cell_angle_gamma  90.000
 
_shelx_F_squared_multiplier     1.000
 
loop_
 _refln_index_h
 _refln_index_k
 _refln_index_l
 _refln_F_squared_calc
 _refln_F_squared_meas
 _refln_F_squared_sigma
 _refln_observed_status
   2   0   0      105.26       93.84      1.74 o
   3   0   0      353.88      310.42      4.19 o
   4   0   0      971.95      919.67      7.56 o
   5   0   0      245.67      185.40      4.27 o
   6   0   0     1022.52     1019.48     16.45 o
   7   0   0     1546.49     1517.59     21.43 o
   8   0   0      478.24      440.53     13.97 o
   9   0   0       56.88       46.60      8.26 o
  10   0   0        1.83        2.43      7.10 o
  11   0   0       23.26       25.95     11.45 o
   2   1   0       14.78       12.66      1.95 o
   3   1   0     1872.26     1848.18      5.95 o
   4   1   0     6959.21     7274.55     67.35 o
   5   1   0      411.64      352.12      3.85 o
   6   1   0      868.98      850.04      7.66 o
   7   1   0      508.39      488.24      9.37 o
   8   1   0      335.97      321.49      8.83 o
   9   1   0      223.93      190.91      7.74 o
  10   1   0       83.50       87.21      5.50 o
  11   1   0       73.04       79.01     13.27 o
   2   2   0    25085.08    22840.57    133.19 o
   3   2   0     4573.69     4668.16     36.28 o
   4   2   0      721.54      662.23      4.81 o
   5   2   0       29.82       17.87      1.89 o
   6   2   0      991.79      961.56      7.69 o
   7   2   0       16.45       15.09      2.96 o
   8   2   0       85.57       88.71      5.36 o
   9   2   0       51.04       54.74      5.12 o
  10   2   0        1.10        4.13      4.28 o
  11   2   0        1.13        8.19     10.40 o
   1   3   0      515.60      514.87      5.15 o
   2   3   0     1590.70     1613.23      9.95 o
   3   3   0      221.91      221.55      4.38 o
   4   3   0     1777.24     1782.72     15.37 o
   5   3   0      863.99      873.90      9.38 o
   6   3   0      999.15      996.27      9.10 o
   7   3   0      447.70      427.02      5.84 o
   8   3   0       58.46       63.09      5.22 o
   9   3   0      128.72      127.22      6.10 o
  10   3   0        1.65        2.31      4.36 o
  11   3   0       15.76       38.27     12.91 o
   0   4   0     2060.29     2079.58     14.16 o
   1   4   0     1846.33     1873.89     10.20 o
   2   4   0     2624.57     2704.18     13.62 o
   3   4   0     2002.25     2091.67     15.82 o
   4   4   0     1489.62     1601.10     19.80 o
   5   4   0      696.76      728.36      7.44 o
   6   4   0       34.85       26.63      2.31 o
   7   4   0        0.69        2.37      2.69 o
   8   4   0       62.69       67.24      3.61 o
   9   4   0        7.04       11.46      4.51 o
  10   4   0        2.70        3.56      6.52 o
  11   4   0        0.01       -2.02      9.63 o
   1   5   0      136.88      130.21      3.78 o
   2   5   0      651.61      679.28      7.97 o
   3   5   0     1734.30     1837.33     15.29 o
   4   5   0      224.28      259.19      6.96 o
   5   5   0      635.28      608.11      7.93 o
   6   5   0      672.63      677.44      9.59 o
   7   5   0       77.76       86.02      3.77 o
   8   5   0      100.69      101.56      4.01 o
   9   5   0        9.55       15.31      4.73 o
  10   5   0       48.01       52.97      7.69 o
  11   5   0        1.82        2.81      6.97 o
   0   6   0     4130.90     4209.12     24.40 o
   1   6   0     3203.23     3309.63     13.12 o
   2   6   0     3329.92     3390.12     26.69 o
   3   6   0      966.17      964.20     10.70 o
   4   6   0      197.80      176.77      6.15 o
   5   6   0      572.63      607.56     10.26 o
   6   6   0      129.55      141.49      7.13 o
   7   6   0       70.56       73.91      3.76 o
   8   6   0      153.52      132.88      4.48 o
   9   6   0        0.65        5.46      4.78 o
  10   6   0        0.28       -0.61      6.29 o
  11   6   0        0.04        1.17      6.52 o
   1   7   0      101.56      120.59      4.26 o
   2   7   0      142.12      144.92      6.39 o
   3   7   0      160.97      156.56      5.95 o
   4   7   0       53.11       55.50      5.38 o
   5   7   0      568.79      611.41     13.93 o
   6   7   0       30.89       29.10      5.24 o
   7   7   0      153.71      151.67      8.00 o
   8   7   0      118.57      114.22      4.44 o
   9   7   0        4.98        8.98      4.61 o
  10   7   0       26.32       14.28      7.19 o
  11   7   0        2.98        3.57      7.03 o
   0   8   0        6.15       10.33      6.01 o
   1   8   0     1880.36     1917.02     29.57 o
   2   8   0       65.09       77.32      5.41 o
   3   8   0     1096.71     1119.03     12.36 o
   4   8   0     2538.19     2670.02     19.56 o
   5   8   0      824.53      857.63     12.56 o
   6   8   0        0.01        1.26      5.31 o
   7   8   0      136.27      134.56      7.96 o
   8   8   0       27.99       26.55      3.57 o
   9   8   0        0.40        1.96      4.12 o
  10   8   0        0.55        2.08      6.42 o
  11   8   0       18.19       17.97     10.13 o
   1   9   0       14.90       19.20      4.70 o
   2   9   0      192.00      187.14      6.70 o
   3   9   0     1174.06     1209.18     18.62 o
   4   9   0      118.94      150.53      6.87 o
   5   9   0        0.53        2.55      5.49 o
   6   9   0        1.69        2.04      5.46 o
   7   9   0        3.50        9.42      6.19 o
   8   9   0       47.37       50.76      4.62 o
   9   9   0       24.81       22.24      4.85 o
  10   9   0       38.58       38.08      7.46 o
  11   9   0        9.44        5.61      8.37 o
   0  10   0      919.58     1065.02     17.10 o
   1  10   0      393.35      415.81      8.54 o
   2  10   0      422.77      471.21      9.16 o
   3  10   0       95.98       94.75      6.14 o
   4  10   0        1.44        0.00      5.32 o
   5  10   0        1.55        2.52      5.71 o
   6  10   0       12.28       12.81      6.12 o
   7  10   0        8.20        4.00      6.24 o
   8  10   0        1.50       -0.72      5.72 o
   9  10   0        2.47        4.18      4.70 o
  10  10   0        1.53        2.69      6.50 o
  11  10   0        0.16        3.94      9.05 o
   1  11   0       37.81       49.09      5.64 o
   2  11   0      115.57      115.70      6.49 o
   3  11   0       54.96       51.67      5.86 o
   4  11   0       68.84       71.85      5.89 o
   5  11   0        0.00        0.28      5.14 o
   6  11   0        0.68       -1.94      5.76 o
   7  11   0       15.85       11.62      5.99 o
   8  11   0       17.13       12.43      6.30 o
   9  11   0        0.56        2.45      6.49 o
  10  11   0        4.53        8.95      7.52 o
  11  11   0        1.52       11.85     10.30 o
   0  12   0      113.87       99.08      9.13 o
   1  12   0      192.94      206.04      7.57 o
   2  12   0      292.17      307.28      8.74 o
   3  12   0       90.90       92.13      6.77 o
   4  12   0       54.22       61.46      6.76 o
   5  12   0      115.63      101.17      7.51 o
   6  12   0       61.87       51.50      7.27 o
   7  12   0        1.46        8.02      6.15 o
   8  12   0        2.71        1.80      6.06 o
   9  12   0        3.54        8.36      6.12 o
  10  12   0        0.00        5.12      8.20 o
  11  12   0        0.00        0.21     10.86 o
   1  13   0      711.56      711.83     12.90 o
   2  13   0      123.19      105.14      9.08 o
   3  13   0        8.81       14.38      5.62 o
   4  13   0       90.80       91.50      7.36 o
   5  13   0      192.07      189.10      8.87 o
   6  13   0      149.12      134.76      8.25 o
   7  13   0       32.07       21.42      6.34 o
   8  13   0        7.80       12.91      6.89 o
   9  13   0        0.21        6.37      6.82 o
  10  13   0       22.07        7.31     11.29 o
   0  14   0       98.39       87.16      9.79 o
   1  14   0       29.38       34.36      6.36 o
   2  14   0       72.14       85.27     10.01 o
   3  14   0      245.28      227.35      8.95 o
   4  14   0      505.01      484.13     12.29 o
   5  14   0      368.78      351.48     14.92 o
   6  14   0       14.14       19.22      6.44 o
   7  14   0       13.37       14.35      6.68 o
   8  14   0        1.81        9.07      6.83 o
   9  14   0        0.08        3.96      7.84 o
  10  14   0        0.14       -4.58     11.08 o
   1  15   0       17.58       20.54      5.71 o
   2  15   0       18.72       22.24     10.19 o
   3  15   0      308.13      277.12     13.48 o
   4  15   0       69.78       60.23      7.83 o
   5  15   0        1.25        9.18      6.68 o
   6  15   0      108.62      118.85      8.17 o
   7  15   0        3.25        7.41      6.56 o
   8  15   0       24.32       33.37      7.46 o
   9  15   0       21.59       25.19      8.86 o
   0  16   0      123.24      106.35     10.25 o
   1  16   0       30.41       33.55      7.40 o
   2  16   0      636.92      688.87     19.55 o
   3  16   0      106.90      103.44     11.86 o
   4  16   0        0.10       -0.95      6.18 o
   5  16   0        9.78       13.55      6.50 o
   6  16   0      101.31       91.09      8.02 o
   7  16   0        0.55        1.64      6.99 o
   8  16   0       15.02       16.32      7.66 o
   9  16   0       10.88       18.30     12.54 o
   1  17   0      478.97      470.33     12.29 o
   2  17   0      306.67      324.95     15.48 o
   3  17   0       14.06        9.97      9.50 o
   4  17   0       11.08       12.45     10.42 o
   5  17   0       56.92       64.15      7.48 o
   6  17   0       14.26       11.86      7.15 o
   7  17   0        8.96       12.86      7.94 o
   8  17   0       35.00       27.37      7.87 o
   0  18   0      199.87      206.95     14.12 o
   1  18   0       61.27       52.37      7.42 o
   2  18   0        5.70        9.19     10.03 o
   3  18   0       34.12       29.44      9.52 o
   4  18   0      139.12      148.78     12.20 o
   5  18   0        0.21        4.37     10.89 o
   6  18   0       17.48       15.94      7.11 o
   7  18   0        0.32        6.33      7.63 o
   8  18   0       18.46        7.76      6.45 o
   1  19   0        1.32        8.28      6.59 o
   2  19   0       25.24       27.90     10.59 o
   3  19   0       25.99       19.61      8.70 o
   4  19   0       64.18       50.78     11.12 o
   5  19   0       25.19       25.62      9.57 o
   6  19   0        0.15        0.06     11.15 o
   7  19   0        3.68        8.52      7.95 o
   0  20   0      114.53      102.27     12.67 o
   1  20   0       71.02       82.83      8.54 o
   2  20   0       58.88       73.88     11.12 o
   3  20   0       41.10       39.59      9.29 o
   4  20   0       26.77       31.98     11.94 o
   5  20   0       11.75       22.77     12.16 o
   6  20   0       11.09       15.47      9.45 o
   1  21   0       10.46       19.95     10.23 o
   2  21   0       31.77       41.54     10.22 o
   3  21   0        0.43       -0.89      8.50 o
   4  21   0       10.50        6.28     11.82 o
   5  21   0       24.59       25.32     11.63 o
   6  21   0        0.55       10.78     12.22 o
   0  22   0      118.57      127.39     11.84 o
   1  22   0      124.65      117.83     13.89 o
   2  22   0        2.83        7.35     11.59 o
   3  22   0        9.26       13.38      9.61 o
   4  22   0       64.91       78.73     13.49 o
   5  22   0       23.43       25.57     10.16 o
   1  23   0        5.49        4.05      9.19 o
   2  23   0        1.20        1.85     10.90 o
   3  23   0        3.16        2.93     10.86 o
   4  23   0        3.17        9.06     11.46 o
   0  24   0        1.89        9.45     12.03 o
   1  24   0        4.37       12.41     12.31 o
   2  24   0       33.18       28.41     11.15 o
 -11   1   1        0.17        5.06      4.90 o
 -10   1   1       20.06       23.13      5.16 o
  -9   1   1        7.67        8.65      5.45 o
  -8   1   1       13.02       17.55      5.28 o
  -7   1   1        1.01       -0.31      4.28 o
  -6   1   1      149.74      146.27      5.89 o
  -5   1   1        0.97        1.26      1.39 o
  -4   1   1      782.65      783.28      4.82 o
  -3   1   1    10702.39    10549.25    146.98 o
  -2   1   1     2757.33     2632.83     15.71 o
   1   1   1      805.42      811.03      6.45 o
   2   1   1     1006.71     1051.00      4.94 o
   3   1   1      142.10      146.00      2.19 o
   4   1   1      616.66      636.31      4.13 o
   5   1   1       51.23       50.76      2.09 o
   6   1   1       25.93       24.55      2.99 o
   7   1   1       80.21       79.27      3.94 o
   8   1   1       75.42       65.97      5.39 o
   9   1   1        1.15        0.99      3.96 o
  10   1   1       12.83       27.47     11.02 o
 -11   2   1        0.43       -0.50      5.09 o
 -10   2   1        1.62        3.86      4.92 o
  -9   2   1        4.57       10.97      4.69 o
  -8   2   1      133.83      118.44      6.73 o
  -7   2   1        6.71        6.21      1.81 o
  -6   2   1       34.76       39.21      1.63 o
  -5   2   1      427.76      418.79      3.48 o
  -4   2   1      238.35      258.10      3.80 o
  -3   2   1     2104.70     2140.24     16.14 o
  -2   2   1     8236.60     8075.75     73.91 o
  -1   2   1     3165.94     3061.55     32.06 o
   1   2   1     2575.15     2669.76     17.59 o
   2   2   1        0.81        4.11      1.74 o
   3   2   1        0.52        0.21      1.54 o
   4   2   1      652.97      703.95      4.61 o
   5   2   1       25.22       33.88      2.24 o
   6   2   1        0.74        0.90      2.49 o
   7   2   1      434.54      407.23      7.27 o
   8   2   1       28.47       27.88      3.26 o
   9   2   1       10.56        4.99      4.03 o
  10   2   1        6.19        4.38     12.08 o
 -11   3   1        3.23        4.72      5.17 o
 -10   3   1        5.74       10.54      5.01 o
  -9   3   1       36.91       32.75      4.75 o
  -8   3   1      214.38      203.83      6.66 o
  -7   3   1        0.10        0.24      1.39 o
  -6   3   1       10.76        9.73      1.51 o
  -5   3   1     2653.75     2788.94     29.99 o
  -4   3   1     1297.75     1467.55     12.16 o
  -3   3   1      195.59      213.22      5.53 o
  -2   3   1        1.32        4.93      3.08 o
  -1   3   1     1022.75     1111.50      5.45 o
   0   3   1     5162.73     5042.35     52.15 o
   1   3   1     2530.90     2509.21     20.32 o
   2   3   1      383.83      448.56      4.14 o
   3   3   1      568.72      611.37      5.20 o
   4   3   1      631.90      723.86      5.24 o
   5   3   1        1.79        3.88      2.40 o
   6   3   1      151.85      142.76      3.85 o
   7   3   1      360.37      344.93      5.78 o
   8   3   1      130.48      119.85      4.24 o
   9   3   1       19.78       14.52      5.91 o
  10   3   1        0.24        7.62     10.13 o
 -12   4   1        0.01        4.16      9.91 o
 -11   4   1        6.52        5.26      4.97 o
 -10   4   1        0.01        4.15      5.00 o
  -9   4   1      162.63      148.33      6.63 o
  -8   4   1       54.89       51.73      5.33 o
  -7   4   1       25.64       27.00      2.56 o
  -6   4   1        6.31        4.42      2.14 o
  -5   4   1       83.35      113.18      5.82 o
  -4   4   1      328.66      330.27      6.99 o
  -3   4   1      571.43      577.14      5.94 o
  -2   4   1      533.70      509.39      7.41 o
  -1   4   1    14968.51    14365.24     94.93 o
   0   4   1    12688.49    12244.92     76.01 o
   1   4   1     1566.01     1574.47     10.79 o
   2   4   1      153.31      169.37      3.92 o
   3   4   1       76.90       72.05      2.73 o
   4   4   1      188.88      204.04      5.39 o
   5   4   1      326.69      365.99      6.39 o
   6   4   1        8.29        7.58      2.73 o
   7   4   1       89.72       85.11      3.82 o
   8   4   1       21.21       20.06      3.31 o
   9   4   1        0.01        3.00      5.67 o
  10   4   1        8.47        7.66     11.17 o
 -12   5   1        5.80        9.04      8.10 o
 -11   5   1        6.05        6.68      6.37 o
 -10   5   1        1.93        5.57      4.89 o
  -9   5   1        0.09        1.54      4.76 o
  -8   5   1       29.04       32.41      5.00 o
  -7   5   1      126.96      111.57      3.72 o
  -6   5   1       17.93       20.19      2.58 o
  -5   5   1      581.91      637.37     15.52 o
  -4   5   1       14.29        5.82      4.44 o
  -3   5   1      209.86      231.45      6.64 o
  -2   5   1       16.80       24.01      2.74 o
  -1   5   1     1634.24     1595.39     19.82 o
   0   5   1     9829.21     9590.32     74.99 o
   1   5   1       15.40        8.46      3.69 o
   2   5   1       21.33       45.42      3.37 o
   3   5   1      374.70      353.15      7.16 o
   4   5   1       98.97      134.31      5.69 o
   5   5   1      255.94      238.43      8.33 o
   6   5   1      392.56      350.20      5.50 o
   7   5   1      236.49      213.72      4.98 o
   8   5   1      122.10      111.40      4.27 o
   9   5   1       13.83       14.44      6.38 o
  10   5   1        9.06       22.32     12.57 o
 -12   6   1        4.18        0.04      9.88 o
 -11   6   1        6.37        5.94      6.48 o
 -10   6   1        0.08        0.39      4.49 o
  -9   6   1       14.16       15.73      5.00 o
  -8   6   1      361.45      348.16      8.12 o
  -7   6   1      608.01      570.63     11.30 o
  -6   6   1       63.23       52.25      5.36 o
  -5   6   1      574.80      577.41     19.59 o
  -4   6   1       43.69       40.38      4.82 o
  -3   6   1        0.10        2.41      4.26 o
  -2   6   1      276.72      280.32      4.98 o
  -1   6   1     3942.50     4047.50     14.28 o
   0   6   1      262.92      258.81      5.70 o
   1   6   1     2507.88     2603.40     23.88 o
   2   6   1     1936.32     2101.22     30.36 o
   3   6   1      364.55      399.26      9.51 o
   4   6   1      521.09      540.42     14.81 o
   5   6   1       87.57       86.74      5.91 o
   6   6   1       68.80       68.88      5.43 o
   7   6   1        4.68        7.54      3.06 o
   8   6   1       20.92       22.20      3.24 o
   9   6   1        0.00        3.01      6.32 o
  10   6   1        0.52        1.65     11.10 o
 -12   7   1        4.73        8.10     10.38 o
 -11   7   1        0.06        5.16     10.89 o
 -10   7   1       18.83       13.56      4.70 o
  -9   7   1       31.07       29.41      5.31 o
  -8   7   1        0.68        2.74      3.15 o
  -7   7   1       27.24       33.34     11.96 o
  -6   7   1       50.01       54.48      5.52 o
  -5   7   1        6.78        9.43      5.07 o
  -4   7   1     1244.82     1269.83     42.87 o
  -3   7   1      266.87      248.66      6.34 o
  -2   7   1        5.03        3.00      2.82 o
  -1   7   1     1462.61     1354.20     14.18 o
   0   7   1        6.73        3.75      2.79 o
   1   7   1     3229.32     3335.97     16.78 o
   2   7   1     1493.91     1485.04     24.44 o
   3   7   1      814.46      825.53     10.68 o
   4   7   1       15.35        8.14      5.16 o
   5   7   1      897.03      864.04     20.40 o
   6   7   1      193.12      177.24      7.67 o
   7   7   1      307.79      300.08      5.87 o
   8   7   1       72.62       71.96      4.01 o
   9   7   1        6.73        4.76      6.00 o
  10   7   1       10.85       12.78      6.13 o
 -12   8   1        9.68        7.48      9.26 o
 -11   8   1       24.55       36.27      7.57 o
 -10   8   1       31.38       29.27      5.32 o
  -9   8   1       16.27       18.18      4.81 o
  -8   8   1        4.62        6.37      6.04 o
  -7   8   1      349.27      353.04      9.82 o
  -6   8   1      524.31      497.09     10.65 o
  -5   8   1      730.39      750.35     11.46 o
  -4   8   1      420.06      455.76      8.79 o
  -3   8   1      168.43      171.47      5.98 o
  -2   8   1      170.57      132.05      5.39 o
  -1   8   1       10.69       14.13      3.54 o
   0   8   1      198.84      212.18      6.47 o
   1   8   1     3035.08     3245.15     17.64 o
   2   8   1      167.05      202.61      6.75 o
   3   8   1       36.35       30.29      5.04 o
   4   8   1       22.12       21.13      5.36 o
   5   8   1      258.80      280.60      8.54 o
   6   8   1       61.76       67.61      6.56 o
   7   8   1       19.34       17.14      4.09 o
   8   8   1       21.54       26.56      3.51 o
   9   8   1        3.63        6.40      6.77 o
  10   8   1       18.91       14.58      7.38 o
 -12   9   1        0.49       -5.06      9.42 o
 -11   9   1        0.02        0.01      7.89 o
 -10   9   1        6.14        4.19      4.66 o
  -9   9   1        3.90        4.33      4.82 o
  -8   9   1      135.37      126.07      8.03 o
  -7   9   1        8.03        7.17      5.36 o
  -6   9   1       49.77       52.47      6.21 o
  -5   9   1      546.83      526.09     10.35 o
  -4   9   1        4.24        4.09      4.69 o
  -3   9   1      436.51      428.09      8.47 o
  -2   9   1      307.38      277.77      5.84 o
  -1   9   1       46.25       30.05      3.97 o
   0   9   1     1116.36     1287.67     12.54 o
   1   9   1      642.13      605.32     14.02 o
   2   9   1      405.84      393.50     16.01 o
   3   9   1      874.57      837.93     11.81 o
   4   9   1     1835.30     1860.60     21.61 o
   5   9   1      927.32      921.53     19.16 o
   6   9   1        7.59        8.79      5.86 o
   7   9   1       21.13       30.05      6.80 o
   8   9   1       22.65       27.67      4.64 o
   9   9   1       73.89       77.73      8.02 o
  10   9   1       10.58       16.35      7.45 o
 -11  10   1        4.67        3.17      7.28 o
 -10  10   1       48.68       52.45      5.90 o
  -9  10   1       15.63       30.30      7.12 o
  -8  10   1       29.90       36.11      7.23 o
  -7  10   1       97.27      106.22     11.40 o
  -6  10   1      264.93      255.55      8.76 o
  -5  10   1      291.62      308.78      8.49 o
  -4  10   1       24.25       26.50      4.67 o
  -3  10   1      586.72      588.01     15.11 o
  -2  10   1       32.14       27.82      4.14 o
  -1  10   1        2.60        4.90      3.40 o
   0  10   1     1814.51     1989.10     16.02 o
   1  10   1      873.95      913.01     16.78 o
   2  10   1       38.53       59.51      5.57 o
   3  10   1        0.18       -0.03      5.44 o
   4  10   1      269.07      287.90     10.23 o
   5  10   1        8.78       10.57      5.88 o
   6  10   1       62.52       62.87      7.20 o
   7  10   1        3.41        3.02      6.03 o
   8  10   1        8.89       14.06      6.59 o
   9  10   1       36.27       41.05      6.97 o
  10  10   1        7.53        4.03      6.76 o
 -11  11   1        6.41        6.32      8.74 o
 -10  11   1        8.17       11.40      4.93 o
  -9  11   1       18.22       13.05      7.31 o
  -8  11   1       13.47       13.69      6.26 o
  -7  11   1        5.04        6.51      5.98 o
  -6  11   1      146.82      145.91      7.54 o
  -5  11   1      307.40      300.12      8.89 o
  -4  11   1        2.73        2.51      4.98 o
  -3  11   1      235.11      221.03      7.64 o
  -2  11   1        4.47        1.65      3.65 o
  -1  11   1       56.21       47.79      5.48 o
   0  11   1       91.25       99.47      5.80 o
   1  11   1      206.21      147.56      9.20 o
   2  11   1     1007.76      951.79     18.32 o
   3  11   1      440.62      439.22     22.84 o
   4  11   1      775.94      793.81     13.16 o
   5  11   1      301.45      305.77      9.58 o
   6  11   1       68.15       67.40      8.48 o
   7  11   1       41.54       44.23      6.84 o
   8  11   1        2.78        5.02      6.42 o
   9  11   1       19.17       24.61      7.04 o
  10  11   1        7.55        4.13      7.94 o
 -11  12   1       12.77       14.68     11.07 o
 -10  12   1       28.42       25.81      7.19 o
  -9  12   1       63.03       63.15      7.54 o
  -8  12   1       21.25       31.51      6.56 o
  -7  12   1       85.20       92.21      8.14 o
  -6  12   1       16.96       11.59      5.91 o
  -5  12   1       90.06       94.65      6.81 o
  -4  12   1      376.43      348.66      9.21 o
  -3  12   1      552.01      562.85     10.80 o
  -2  12   1      408.23      421.43      7.76 o
  -1  12   1      164.04      163.38      6.88 o
   0  12   1      195.22      173.21      7.31 o
   1  12   1       68.21       73.16      9.09 o
   2  12   1        7.10        8.61      7.01 o
   3  12   1       13.10       12.18      5.88 o
   4  12   1       28.99       25.85      5.97 o
   5  12   1        8.37       14.15      5.95 o
   6  12   1       23.65       28.26      6.67 o
   7  12   1       14.45       11.58      5.94 o
   8  12   1       25.82       28.83      7.65 o
   9  12   1       29.62       39.99      8.21 o
  10  12   1       22.24       17.01      8.67 o
 -10  13   1        0.06        2.31      7.41 o
  -9  13   1        2.17        6.11      7.03 o
  -8  13   1       12.55       17.54      7.51 o
  -7  13   1        5.61        8.60      6.31 o
  -6  13   1       36.62       43.32      7.15 o
  -5  13   1       59.39       60.68      7.40 o
  -4  13   1       98.04      113.69      7.66 o
  -3  13   1      151.10      154.85      7.68 o
  -2  13   1      372.98      375.44      7.83 o
  -1  13   1      313.83      295.93      8.73 o
   0  13   1      901.11      844.88     12.56 o
   1  13   1      458.49      438.04     14.58 o
   2  13   1      477.84      458.29     15.05 o
   3  13   1      405.26      406.12     15.16 o
   4  13   1      341.27      321.04     10.70 o
   5  13   1      164.45      175.57      9.00 o
   6  13   1      303.60      319.96     11.14 o
   7  13   1        9.26       11.52      6.08 o
   8  13   1       23.04       28.82      8.03 o
   9  13   1       41.38       48.27      9.10 o
  10  13   1        1.16        6.31      8.45 o
 -10  14   1       53.88       69.30      8.70 o
  -9  14   1       65.12       74.82      8.80 o
  -8  14   1       66.20       71.10      7.99 o
  -7  14   1       67.80       82.73      7.61 o
  -6  14   1       12.43       18.79      6.75 o
  -5  14   1       79.33       84.21      9.86 o
  -4  14   1      226.37      212.23      9.10 o
  -3  14   1     1131.62     1079.73     15.24 o
  -2  14   1      746.65      720.58     28.31 o
  -1  14   1      128.34      120.06      6.78 o
   0  14   1       86.18       88.70      7.05 o
   1  14   1      433.76      420.81     15.39 o
   2  14   1       31.25       25.75      9.64 o
   3  14   1        0.33        5.13      8.68 o
   4  14   1       76.75       92.45      7.55 o
   5  14   1       40.14       48.71     10.20 o
   6  14   1       21.26       27.55      7.52 o
   7  14   1       30.38       35.76      6.87 o
   8  14   1       72.39       71.80      8.85 o
   9  14   1       38.68       40.45     12.05 o
  10  14   1        7.08        7.49      8.49 o
  -9  15   1        0.37        4.33      7.28 o
  -8  15   1       21.30       22.39      7.76 o
  -7  15   1       16.79       10.80      5.95 o
  -6  15   1        1.85        9.46      7.37 o
  -5  15   1       85.32       99.15      8.42 o
  -4  15   1      587.87      567.01     28.90 o
  -3  15   1      682.20      692.55     13.42 o
  -2  15   1      100.96      109.88     11.40 o
  -1  15   1        1.75        5.40      6.05 o
   0  15   1      732.00      699.40     12.80 o
   1  15   1      877.00      845.80     20.64 o
   2  15   1     1429.26     1414.94     25.79 o
   3  15   1      654.45      637.83     19.17 o
   4  15   1      298.84      326.35     15.92 o
   5  15   1        0.02        1.70      7.18 o
   6  15   1       36.31       39.41      7.81 o
   7  15   1       60.83       58.53      8.34 o
   8  15   1       85.19       99.47      9.38 o
   9  15   1       34.41       46.75     12.63 o
  -9  16   1       71.04       80.92      9.20 o
  -8  16   1       53.09       65.93      9.00 o
  -7  16   1       15.09       21.26      7.25 o
  -6  16   1      138.48      127.76      8.69 o
  -5  16   1       29.98       33.36      6.88 o
  -4  16   1       85.95       83.85      8.47 o
  -3  16   1      254.44      242.98     13.96 o
  -2  16   1      403.36      398.37     11.30 o
  -1  16   1      224.15      207.59      9.15 o
   0  16   1        0.67        8.35      7.00 o
   1  16   1        7.91       11.78     10.42 o
   2  16   1       17.53       14.00      9.66 o
   3  16   1       30.65       18.75      9.24 o
   4  16   1        9.05       18.58     10.52 o
   5  16   1       18.06       20.20     10.46 o
   6  16   1        3.65        1.79      6.38 o
   7  16   1       39.25       56.46      8.85 o
   8  16   1       21.37       27.83      8.73 o
   9  16   1       10.15       23.84     12.49 o
  -9  17   1        0.52        4.06     10.22 o
  -8  17   1       32.32       40.11      7.89 o
  -7  17   1       43.01       51.34      8.58 o
  -6  17   1       36.78       34.26      6.93 o
  -5  17   1        0.45        4.07      6.62 o
  -4  17   1       20.11       19.81      6.09 o
  -3  17   1        0.20        7.79      9.94 o
  -2  17   1      417.37      394.15     11.78 o
  -1  17   1      835.40      783.69     14.60 o
   0  17   1      787.64      750.13     19.77 o
   1  17   1      130.36      113.96     11.77 o
   2  17   1        9.82       13.87      8.57 o
   3  17   1       21.80       28.66     11.09 o
   4  17   1      154.04      162.34     13.25 o
   5  17   1       61.07       78.22     11.42 o
   6  17   1      132.18      155.11     14.55 o
   7  17   1       52.76       56.86      8.54 o
   8  17   1        2.95       17.90     12.37 o
  -8  18   1       21.83       22.32      7.88 o
  -7  18   1        1.00       -0.19      7.36 o
  -6  18   1        3.80       13.07      7.89 o
  -5  18   1      132.33      149.87     10.83 o
  -4  18   1       91.21       86.88     11.66 o
  -3  18   1        1.34        5.67      9.16 o
  -2  18   1        6.66       11.81      9.48 o
  -1  18   1       22.03       21.26      7.35 o
   0  18   1      100.57      109.18      9.81 o
   1  18   1        9.20       13.10      9.62 o
   2  18   1        2.11        0.16      7.91 o
   3  18   1        1.66        5.37      9.90 o
   4  18   1       19.30       25.05     11.01 o
   5  18   1        3.10        4.85     11.31 o
   6  18   1        3.50        9.67     11.33 o
   7  18   1       10.08       16.73     11.61 o
  -8  19   1        0.00       10.53     11.78 o
  -7  19   1       36.89       38.90      7.34 o
  -6  19   1        9.48       11.42      7.72 o
  -5  19   1        3.48        5.15      8.17 o
  -4  19   1       28.37       24.07     11.25 o
  -3  19   1       17.53       17.43      9.87 o
  -2  19   1       33.42       31.24     10.64 o
  -1  19   1      104.06       91.61      8.40 o
   0  19   1       57.82       52.04      7.21 o
   1  19   1       20.84       30.12     11.05 o
   2  19   1        0.76        3.72      8.62 o
   3  19   1       65.87       57.40     10.05 o
   4  19   1        0.50        8.42     11.14 o
   5  19   1        7.36        8.76     10.10 o
   6  19   1       20.54       24.84     11.83 o
  -7  20   1        4.84        5.15     11.46 o
  -6  20   1       29.98       36.42     12.20 o
  -5  20   1       18.65       17.32     11.12 o
  -4  20   1        0.01        7.37     10.30 o
  -3  20   1       89.50      107.77     12.50 o
  -2  20   1        0.45        6.05      8.74 o
  -1  20   1        2.82        5.70      6.53 o
   0  20   1        1.74        6.14      6.16 o
   1  20   1       81.76       67.83     11.04 o
   2  20   1       48.11       46.53     10.79 o
   3  20   1        0.37        6.23      9.15 o
   4  20   1       13.73        4.46      9.99 o
   5  20   1       41.04       47.06     11.87 o
   6  20   1        0.00        4.80     10.90 o
  -6  21   1        5.58        3.11      9.30 o
  -5  21   1        2.94       11.41     11.62 o
  -4  21   1       23.30       25.02     10.90 o
  -3  21   1       13.95       15.44     11.10 o
  -2  21   1        4.31        1.26     10.59 o
  -1  21   1        3.96        4.57      6.95 o
   0  21   1        8.93       11.81      6.38 o
   1  21   1        3.34       15.10     10.92 o
   2  21   1        9.66       21.87     11.54 o
   3  21   1       29.48       32.72     10.57 o
   4  21   1        7.05       10.83      9.14 o
   5  21   1        0.00       -0.94     12.41 o
  -6  22   1       10.17       20.79     11.19 o
  -5  22   1        0.01       -4.64     10.91 o
  -4  22   1        2.75        4.47     10.10 o
  -3  22   1        0.27        4.39     10.62 o
  -2  22   1       12.15       17.80     10.66 o
  -1  22   1        8.47       20.13      8.67 o
   0  22   1        0.57        7.58     11.73 o
   1  22   1       30.32       25.75     12.05 o
   2  22   1        6.23       13.64     12.27 o
   3  22   1        2.94        3.05      9.58 o
   4  22   1        0.03        0.51     10.79 o
  -5  23   1        0.00        3.53     10.12 o
  -4  23   1        1.35        1.87     10.68 o
  -3  23   1        0.41        3.86      8.81 o
  -2  23   1       11.15       18.14     10.76 o
  -1  23   1        1.55        6.34      6.69 o
   0  23   1        1.99        7.24     10.85 o
   1  23   1       10.99       15.29     10.74 o
   2  23   1        0.61        9.35     11.16 o
   3  23   1        3.91       10.28      9.06 o
  -3  24   1        3.86        2.59     10.34 o
  -2  24   1        0.07        5.18     11.03 o
  -1  24   1        4.12        5.13      9.69 o
 -12   0   2       69.91       83.66      9.05 o
 -11   0   2        8.62        9.60      8.62 o
 -10   0   2       14.69       13.84      8.71 o
  -9   0   2       20.60       28.43      8.45 o
  -8   0   2      410.32      407.22     14.51 o
  -7   0   2      299.60      266.49     11.20 o
  -6   0   2       54.63       47.92      8.00 o
  -5   0   2     8364.04     8826.71    176.47 o
  -4   0   2     1467.36     1657.14     18.29 o
  -3   0   2     4225.06     4100.07     24.49 o
  -2   0   2    25883.80    22221.84    411.12 o
  -1   0   2    39379.98    29942.14    190.37 o
   0   0   2      109.68      130.56      4.40 o
   1   0   2     2137.56     2004.66     16.08 o
   2   0   2      138.57      148.53      2.77 o
   3   0   2      289.27      226.19      2.95 o
   4   0   2     1106.45     1086.84      9.44 o
   5   0   2     2023.26     2010.02     21.39 o
   6   0   2     2996.14     2904.33     40.10 o
   7   0   2      135.70      133.54      5.55 o
   8   0   2       51.19       48.26      6.42 o
   9   0   2       56.29       55.63     11.53 o
  10   0   2       12.06       37.51     13.79 o
 -12   1   2       38.53       45.49      5.98 o
 -11   1   2       39.88       45.55      5.75 o
 -10   1   2       39.91       37.34      6.44 o
  -9   1   2      255.35      243.38      9.01 o
  -8   1   2      206.32      196.86      8.21 o
  -7   1   2      262.06      227.04      7.78 o
  -6   1   2      979.91      890.12     11.89 o
  -5   1   2     1656.22     1690.09     14.56 o
  -4   1   2       14.79       12.43      5.98 o
  -3   1   2       99.32       78.26      2.38 o
  -2   1   2     7685.97     7258.68     51.78 o
  -1   1   2    10495.05     9846.32     62.45 o
   0   1   2       31.96       29.80      2.24 o
   1   1   2     1238.78     1216.74     10.08 o
   2   1   2     1276.67     1402.11      5.06 o
   3   1   2       25.87       31.12      1.47 o
   4   1   2        2.88        3.74      1.55 o
   5   1   2       49.48       52.64      2.69 o
   6   1   2       52.91       52.45      3.54 o
   7   1   2       41.07       34.17      3.32 o
   8   1   2       46.86       41.36      5.30 o
   9   1   2       20.85       24.54     10.64 o
  10   1   2       44.56       69.34      8.73 o
 -12   2   2        3.22       -0.71      5.82 o
 -11   2   2        6.62       11.30      5.54 o
 -10   2   2       17.87       16.04      5.24 o
  -9   2   2        0.54        1.88      4.57 o
  -8   2   2      130.38      125.50      7.18 o
  -7   2   2       23.98       30.62      5.46 o
  -6   2   2      648.29      722.00     29.13 o
  -5   2   2      278.96      232.16     10.38 o
  -4   2   2     1155.60     1164.40     16.13 o
  -3   2   2      224.56      282.54      5.64 o
  -2   2   2     1627.75     1812.27      9.54 o
  -1   2   2     4023.23     3907.22     45.79 o
   0   2   2     8672.79     7987.76     43.11 o
   1   2   2     1293.25     1231.32      6.00 o
   2   2   2     1021.62     1091.18      4.07 o
   3   2   2     1251.06     1181.38      5.81 o
   4   2   2       91.92       84.82      2.33 o
   5   2   2      481.89      473.38      5.42 o
   6   2   2      448.28      444.90     11.29 o
   7   2   2      727.45      704.08      7.74 o
   8   2   2      241.70      224.98      8.94 o
   9   2   2       31.21       54.72     12.89 o
  10   2   2       39.30       39.94     13.19 o
 -12   3   2        0.02       -0.18      5.38 o
 -11   3   2        1.04        5.02      4.94 o
 -10   3   2       74.70       71.63      5.96 o
  -9   3   2       12.58       11.68      4.66 o
  -8   3   2      411.03      418.35      8.43 o
  -7   3   2      275.89      269.02      7.89 o
  -6   3   2       12.70       13.73      1.03 o
  -5   3   2       47.51       50.65      4.75 o
  -4   3   2      470.70      428.48      6.93 o
  -3   3   2     2952.49     2887.34     13.48 o
  -2   3   2       10.53       12.99      1.62 o
  -1   3   2     1045.60     1078.32      8.21 o
   0   3   2     8267.99     8123.07     52.50 o
   1   3   2      761.14      810.31      6.76 o
   2   3   2      534.31      577.06      4.85 o
   3   3   2        0.65        3.32      1.56 o
   4   3   2      453.28      443.98      4.87 o
   5   3   2      152.07      141.85      3.67 o
   6   3   2       27.71       28.57      3.28 o
   7   3   2       39.95       37.21      3.39 o
   8   3   2        8.93       10.87      3.74 o
   9   3   2        1.30        8.25     11.18 o
  10   3   2       16.75       17.72     11.93 o
 -13   4   2        2.39       -3.77      9.67 o
 -12   4   2        1.17       -2.14      5.81 o
 -11   4   2        0.05        3.60      5.09 o
 -10   4   2       18.73       19.21      5.28 o
  -9   4   2        0.77       -1.01      4.57 o
  -8   4   2      675.64      661.19     16.86 o
  -7   4   2       33.91       38.09      1.51 o
  -6   4   2      109.27      112.96      3.00 o
  -5   4   2      183.68      179.81      6.16 o
  -4   4   2      146.46      169.28      5.37 o
  -3   4   2      164.98      192.68      3.14 o
  -2   4   2      321.67      281.08      3.13 o
  -1   4   2      375.63      477.59      3.59 o
   0   4   2     5416.76     5540.52     23.87 o
   1   4   2     2560.04     2576.40     13.19 o
   2   4   2      264.95      254.07      4.31 o
   3   4   2      181.67      172.76      4.13 o
   4   4   2      721.69      768.25      6.33 o
   5   4   2      280.64      282.87      5.31 o
   6   4   2       49.14       50.95      3.22 o
   7   4   2      206.70      207.37      4.92 o
   8   4   2      107.24      113.83      5.14 o
   9   4   2       45.53       46.33     10.20 o
  10   4   2        2.08       10.72     12.65 o
 -12   5   2        1.42        4.19      5.39 o
 -11   5   2        4.43       10.97      5.61 o
 -10   5   2        3.59        8.79      5.23 o
  -9   5   2        3.82        5.85      4.99 o
  -8   5   2        3.92        3.03      4.48 o
  -7   5   2       45.30       42.82      2.56 o
  -6   5   2      101.39      103.46      6.04 o
  -5   5   2      334.46      365.23     11.70 o
  -4   5   2      910.88      938.29     10.11 o
  -3   5   2        6.05       12.81      2.70 o
  -2   5   2      654.97      605.59      5.77 o
  -1   5   2     2646.88     2828.13     18.95 o
   0   5   2     2346.10     2322.98     10.30 o
   1   5   2     3732.51     3840.01     18.05 o
   2   5   2      647.63      653.55      6.66 o
   3   5   2     1312.47     1384.45     12.56 o
   4   5   2      273.78      293.45     11.42 o
   5   5   2       31.16       30.94      2.75 o
   6   5   2        5.41        5.34      2.70 o
   7   5   2       29.21       29.86      3.27 o
   8   5   2       36.02       34.39      4.25 o
   9   5   2        0.03       -0.86     10.48 o
  10   5   2        0.67        1.99     10.19 o
 -12   6   2        3.74        4.94      6.86 o
 -11   6   2       12.00       10.25      4.93 o
 -10   6   2       25.90       23.37      4.86 o
  -9   6   2       31.54       32.10      5.46 o
  -8   6   2        5.93       10.17      6.29 o
  -7   6   2        4.46        6.43      5.42 o
  -6   6   2      102.54      109.22      6.08 o
  -5   6   2      157.42      154.17      6.15 o
  -4   6   2        0.99        3.37      3.97 o
  -3   6   2       19.53       17.76      2.78 o
  -2   6   2     3428.58     3549.85     15.34 o
  -1   6   2      118.21      134.28      2.66 o
   0   6   2        0.11        0.55      1.98 o
   1   6   2      146.93      128.70      3.34 o
   2   6   2        0.38        0.94      3.92 o
   3   6   2      243.94      242.15      6.70 o
   4   6   2     1523.98     1608.30     15.21 o
   5   6   2      385.42      396.38      7.09 o
   6   6   2        5.25        8.07      2.89 o
   7   6   2       59.46       72.87      3.74 o
   8   6   2        2.02        9.39      3.83 o
   9   6   2        6.58       16.86     12.02 o
 -12   7   2        0.00        3.62     11.48 o
 -11   7   2       21.71       30.75      6.14 o
 -10   7   2        2.78        8.29      4.87 o
  -9   7   2        2.56        5.51      4.84 o
  -8   7   2       48.01       58.05      7.01 o
  -7   7   2       39.77       39.39      6.10 o
  -6   7   2       55.19       64.42      5.64 o
  -5   7   2        1.60       -1.21      4.17 o
  -4   7   2      191.60      199.39      9.64 o
  -3   7   2      173.43      183.10      4.16 o
  -2   7   2     1265.79     1310.94      7.59 o
  -1   7   2      342.42      343.38      7.83 o
   0   7   2     1236.56     1264.19     15.32 o
   1   7   2      377.28      406.08      9.42 o
   2   7   2      296.53      268.84      6.84 o
   3   7   2      485.76      501.49      9.18 o
   4   7   2      530.08      535.75      9.92 o
   5   7   2       35.36       36.27      5.39 o
   6   7   2        2.68        1.28      2.97 o
   7   7   2        1.80        4.46      4.18 o
   8   7   2        0.00        2.20      3.94 o
   9   7   2       27.68       22.77     12.37 o
 -12   8   2        5.92        6.66      7.59 o
 -11   8   2        1.95        2.00      5.25 o
 -10   8   2       11.10       14.82      5.59 o
  -9   8   2       72.75       63.67      7.57 o
  -8   8   2      164.72      187.75      8.54 o
  -7   8   2       85.22       91.40      6.91 o
  -6   8   2       40.32       36.98      5.62 o
  -5   8   2       65.54       79.38      5.26 o
  -4   8   2      205.72      224.29      6.59 o
  -3   8   2        0.90       -0.42      3.79 o
  -2   8   2      147.71      146.89      3.65 o
  -1   8   2     2296.22     2375.05     12.65 o
   0   8   2     1065.67     1139.33     25.34 o
   1   8   2        3.78        6.35      3.47 o
   2   8   2     3202.84     3376.87     33.34 o
   3   8   2     1063.20     1172.09     13.54 o
   4   8   2       87.68       87.00      5.99 o
   5   8   2      100.36       98.98      6.55 o
   6   8   2        1.29       -0.32      4.09 o
   7   8   2        2.90        1.98      4.05 o
   8   8   2        7.63       12.98      5.70 o
   9   8   2      137.02      143.08     14.10 o
 -12   9   2       12.28        9.04     10.37 o
 -11   9   2        5.78        6.34      5.66 o
 -10   9   2       15.77       25.66      5.71 o
  -9   9   2        3.73        6.71      6.57 o
  -8   9   2      121.34       99.81      7.47 o
  -7   9   2       21.98       32.96      6.03 o
  -6   9   2       11.67       18.57      5.11 o
  -5   9   2       86.55       88.03      9.66 o
  -4   9   2      143.20      137.13      6.03 o
  -3   9   2      202.59      220.63     12.64 o
  -2   9   2      145.53      159.90      4.84 o
  -1   9   2      336.97      366.78      6.13 o
   0   9   2      269.95      301.57     11.09 o
   1   9   2       34.62       35.16      8.02 o
   2   9   2      196.89      187.30     10.10 o
   3   9   2      886.80      915.24     14.07 o
   4   9   2       55.01       54.43      6.22 o
   5   9   2      318.60      315.55      9.47 o
   6   9   2        2.27        0.42      5.65 o
   7   9   2        0.56        0.78      4.35 o
   8   9   2       14.60       16.38      5.89 o
   9   9   2       30.79       40.93      7.37 o
 -11  10   2        0.25       -1.26      5.11 o
 -10  10   2        0.00        4.95      5.01 o
  -9  10   2        0.01        3.07      6.36 o
  -8  10   2        0.28       -0.63      5.80 o
  -7  10   2      144.53      137.62      8.00 o
  -6  10   2        7.63        7.96      5.76 o
  -5  10   2       17.03       17.19      5.03 o
  -4  10   2       23.69       25.29      5.15 o
  -3  10   2        0.96        1.04      4.05 o
  -2  10   2      812.24      849.04     10.27 o
  -1  10   2     2524.35     2659.95     14.85 o
   0  10   2      889.05      846.18     16.53 o
   1  10   2      243.01      242.69     10.92 o
   2  10   2        4.93       -2.71      8.34 o
   3  10   2        6.15        8.06      5.41 o
   4  10   2       46.16       52.36      6.39 o
   5  10   2       17.07       21.81      8.45 o
   6  10   2        2.03        5.37      5.96 o
   7  10   2        1.56        3.28      4.46 o
   8  10   2       42.11       48.47      7.18 o
   9  10   2        4.81       11.84      7.50 o
 -11  11   2        0.10       -2.29      6.70 o
 -10  11   2       10.39       11.75      6.50 o
  -9  11   2        9.05        8.76      5.86 o
  -8  11   2      118.12      110.26      8.19 o
  -7  11   2       46.16       43.13      7.23 o
  -6  11   2       52.10       38.39      6.52 o
  -5  11   2      301.85      286.91      8.62 o
  -4  11   2       57.22       64.83      9.29 o
  -3  11   2      263.84      268.77      7.56 o
  -2  11   2       62.82       67.21      4.51 o
  -1  11   2      479.61      453.96      7.54 o
   0  11   2        0.03        0.67      5.02 o
   1  11   2      138.32      180.24     10.72 o
   2  11   2       71.69       88.69      9.35 o
   3  11   2       95.06      100.46     10.50 o
   4  11   2        0.00        2.72      5.86 o
   5  11   2      386.58      390.04     10.41 o
   6  11   2       15.50        9.58      5.92 o
   7  11   2       63.41       62.19      9.66 o
   8  11   2        2.21        7.04      7.07 o
   9  11   2        2.19       -0.20      7.28 o
 -11  12   2        0.04       -0.94      8.24 o
 -10  12   2        3.57        7.82      6.46 o
  -9  12   2        0.05        5.85      7.06 o
  -8  12   2        1.47        1.78      6.60 o
  -7  12   2       51.42       55.13      7.00 o
  -6  12   2       94.63      106.59      7.30 o
  -5  12   2      299.18      287.10     13.91 o
  -4  12   2     1177.87     1196.73     19.61 o
  -3  12   2      935.27      964.40     12.98 o
  -2  12   2      274.19      282.38      6.93 o
  -1  12   2      316.91      324.61      8.20 o
   0  12   2        4.94       12.22      5.36 o
   1  12   2      406.57      412.90     13.83 o
   2  12   2      151.86      139.95     10.65 o
   3  12   2      281.02      276.55     13.38 o
   4  12   2      192.24      182.20      8.30 o
   5  12   2      120.82      107.58      7.50 o
   6  12   2       31.51       31.94      6.57 o
   7  12   2        1.77       -1.53      5.98 o
   8  12   2       16.20       19.28      7.88 o
   9  12   2        0.03       -5.06      9.74 o
 -11  13   2       10.30        6.93     11.73 o
 -10  13   2        3.88        2.99      6.92 o
  -9  13   2        2.67        7.15      7.49 o
  -8  13   2       52.33       57.52      7.65 o
  -7  13   2      353.72      332.86     10.58 o
  -6  13   2      748.12      693.91     21.93 o
  -5  13   2      126.04      137.69      7.86 o
  -4  13   2       10.96        8.03      5.71 o
  -3  13   2       57.56       66.51      6.02 o
  -2  13   2        0.16        1.80      4.28 o
  -1  13   2       10.38       10.23      5.08 o
   0  13   2      316.86      321.00      9.00 o
   1  13   2       17.98       21.49      9.08 o
   2  13   2       33.99       32.04     10.09 o
   3  13   2      246.72      251.60     14.08 o
   4  13   2       64.04       52.14      9.03 o
   5  13   2      331.90      334.55     10.73 o
   6  13   2        0.00        2.13      5.98 o
   7  13   2        0.25        2.66      6.48 o
   8  13   2       12.02        5.91      7.62 o
   9  13   2       24.63       26.55     10.77 o
 -10  14   2        1.46        4.58      6.86 o
  -9  14   2        7.84       19.06      8.10 o
  -8  14   2       82.75       92.76      8.35 o
  -7  14   2       60.05       74.78      8.15 o
  -6  14   2      489.47      477.96     12.18 o
  -5  14   2      170.99      147.67      8.52 o
  -4  14   2        7.05       16.65      6.01 o
  -3  14   2      639.33      632.72     12.19 o
  -2  14   2      460.61      414.09      8.13 o
  -1  14   2       34.05       40.60      6.14 o
   0  14   2        8.61        5.78      5.75 o
   1  14   2     1103.90     1101.58     22.24 o
   2  14   2      566.80      576.41     17.54 o
   3  14   2      100.57      102.06     12.33 o
   4  14   2      241.90      212.07     13.20 o
   5  14   2       63.96       61.54     11.24 o
   6  14   2       15.45       12.93      7.57 o
   7  14   2        0.05        0.36      6.92 o
   8  14   2        4.82        5.57      6.74 o
   9  14   2       17.77       20.52     10.64 o
 -10  15   2       40.35       29.78     10.36 o
  -9  15   2       69.85       72.03      8.64 o
  -8  15   2        7.28       16.23      7.33 o
  -7  15   2       98.43       95.99      8.26 o
  -6  15   2       10.96       17.27      6.98 o
  -5  15   2       32.33       35.58      6.54 o
  -4  15   2      589.78      535.65     15.85 o
  -3  15   2      206.09      193.17     10.73 o
  -2  15   2       60.75       64.48      6.98 o
  -1  15   2       26.83       20.10      6.33 o
   0  15   2       31.89       30.54      8.95 o
   1  15   2       10.14       10.35      9.38 o
   2  15   2      136.93      122.36     12.58 o
   3  15   2       27.69       28.56      9.68 o
   4  15   2        0.01        4.70     10.30 o
   5  15   2        3.22        0.19      8.07 o
   6  15   2       34.33       24.78     10.73 o
   7  15   2       24.29       26.25      7.40 o
   8  15   2        0.37        4.85      9.29 o
   9  15   2       15.45        8.44      9.40 o
 -10  16   2        1.75        5.77     11.44 o
  -9  16   2        1.66        8.44     10.11 o
  -8  16   2        4.85        2.00      7.63 o
  -7  16   2       30.54       32.29      7.72 o
  -6  16   2        5.26        8.41      6.93 o
  -5  16   2      155.96      143.22      8.99 o
  -4  16   2      107.96      116.08      8.45 o
  -3  16   2       91.07       93.01      7.88 o
  -2  16   2        4.00        9.37      5.78 o
  -1  16   2       17.83       16.50      6.72 o
   0  16   2      611.09      629.25     19.28 o
   1  16   2       99.27       87.06     11.12 o
   2  16   2       45.32       34.23      9.64 o
   3  16   2       76.73       71.91     11.53 o
   4  16   2       52.91       49.70     11.66 o
   5  16   2       29.76       41.29     11.69 o
   6  16   2        7.23        7.26      9.73 o
   7  16   2       15.95       13.23     12.00 o
  -9  17   2       51.22       55.86     10.81 o
  -8  17   2        5.50        6.20      8.79 o
  -7  17   2        5.11        7.10      6.52 o
  -6  17   2        7.43        5.82      7.08 o
  -5  17   2       10.00       13.80      6.20 o
  -4  17   2      469.14      420.74     11.85 o
  -3  17   2      802.77      790.74     20.17 o
  -2  17   2       66.67       70.71      7.51 o
  -1  17   2        8.28        9.82      6.80 o
   0  17   2       86.44       96.15     10.89 o
   1  17   2       77.06       84.83     11.41 o
   2  17   2       19.98       19.95      8.81 o
   3  17   2       65.58       62.68     10.28 o
   4  17   2       42.20       57.26     11.44 o
   5  17   2       39.18       35.16     11.96 o
   6  17   2       32.24       20.75     12.80 o
  -9  18   2       13.60        9.02     10.70 o
  -8  18   2        0.35        1.00      7.11 o
  -7  18   2        1.82        3.51      7.02 o
  -6  18   2        2.71        5.32      6.21 o
  -5  18   2        2.85       10.07      6.89 o
  -4  18   2       11.79       14.92      6.72 o
  -3  18   2        5.50       19.44      9.90 o
  -2  18   2       60.63       69.78     16.44 o
  -1  18   2       35.94       37.93      6.77 o
   0  18   2      190.57      180.85     14.11 o
   1  18   2        3.10       12.00     10.99 o
   2  18   2      250.79      253.35     15.10 o
   3  18   2       49.32       48.37     11.99 o
   4  18   2        4.20        9.19     10.89 o
   5  18   2       14.43       18.25     11.34 o
   6  18   2       23.71       26.41     10.17 o
  -8  19   2        3.74        6.08     10.64 o
  -7  19   2       27.54       25.14      8.32 o
  -6  19   2       67.08       64.70      8.23 o
  -5  19   2      163.22      160.02      9.91 o
  -4  19   2       11.80       21.72      9.74 o
  -3  19   2        7.96       16.82      9.36 o
  -2  19   2      208.78      224.45     10.40 o
  -1  19   2      296.61      268.59     10.52 o
   0  19   2       22.01       27.53     10.06 o
   1  19   2       15.52       24.04     11.69 o
   2  19   2        0.03        2.96     10.49 o
   3  19   2        5.56       13.87     11.58 o
   4  19   2       22.60       22.68     12.30 o
   5  19   2       90.22       72.63     12.92 o
  -8  20   2       10.77       17.22     11.51 o
  -7  20   2        1.54       13.34     10.20 o
  -6  20   2        7.79        7.74      7.60 o
  -5  20   2        0.76        5.43      8.83 o
  -4  20   2       48.16       58.40     11.24 o
  -3  20   2       10.92        6.77      8.00 o
  -2  20   2        3.75       10.22      7.48 o
  -1  20   2      100.68      115.78      9.05 o
   0  20   2      169.49      181.04     15.33 o
   1  20   2       41.25       35.89     10.59 o
   2  20   2       39.51       41.98     11.10 o
   3  20   2       90.70       97.06     13.45 o
   4  20   2       40.83       43.16     11.62 o
   5  20   2        1.48        8.26     13.18 o
  -7  21   2       22.93       17.63     11.76 o
  -6  21   2       67.66       58.74     10.63 o
  -5  21   2       82.80       74.52     10.76 o
  -4  21   2       67.67       74.02     12.36 o
  -3  21   2      102.85      106.32     13.02 o
  -2  21   2       92.39       93.31      8.65 o
  -1  21   2       69.05       70.54      8.48 o
   0  21   2        3.55       12.43      9.24 o
   1  21   2        9.76       18.08     10.58 o
   2  21   2       30.33       21.52     10.20 o
   3  21   2       20.19       16.71     11.30 o
   4  21   2        0.29        4.65      9.69 o
  -6  22   2        0.13       -0.15     10.81 o
  -5  22   2        0.01        2.93      9.42 o
  -4  22   2        0.16       -0.61     10.88 o
  -3  22   2       22.44       33.44     11.54 o
  -2  22   2      112.21      113.81     13.56 o
  -1  22   2       63.77       54.77      7.90 o
   0  22   2       12.30       19.40     12.97 o
   1  22   2       16.51       29.34     13.11 o
   2  22   2       53.19       71.92     11.47 o
   3  22   2       58.93       67.96     13.00 o
  -5  23   2       49.06       39.14     11.20 o
  -4  23   2       11.62       15.58     11.13 o
  -3  23   2       26.78       29.59      9.33 o
  -2  23   2       31.42       55.21     10.73 o
  -1  23   2       43.28       53.47     11.06 o
   0  23   2       38.62       38.85     11.22 o
   1  23   2       26.09       28.54     11.96 o
   2  23   2       30.37       43.37     12.73 o
  -4  24   2       18.08       14.36     10.48 o
  -3  24   2        1.55        8.26     11.38 o
  -2  24   2        1.65       12.09     11.01 o
 -13   1   3        2.00        1.70      8.80 o
 -12   1   3        1.90        7.13      5.46 o
 -11   1   3       14.58       17.58      5.17 o
 -10   1   3        7.49       11.97      6.55 o
  -9   1   3        2.53        4.63      5.69 o
  -8   1   3      341.70      336.44      9.79 o
  -7   1   3       37.80       47.71      5.99 o
  -6   1   3      429.71      405.80     10.60 o
  -5   1   3      963.63      958.34     11.79 o
  -4   1   3      264.26      291.18      3.08 o
  -3   1   3      152.31      160.78      2.60 o
  -2   1   3      900.11      907.07      5.29 o
  -1   1   3     1089.78     1120.80      7.35 o
   0   1   3      464.28      496.27      4.26 o
   1   1   3     1769.17     1784.69     10.79 o
   2   1   3       57.91       62.32      2.25 o
   3   1   3       54.96       60.82      1.53 o
   4   1   3       18.19       18.30      1.52 o
   5   1   3      192.51      200.44      3.55 o
   6   1   3       16.75       16.24      2.50 o
   7   1   3      113.42      108.65      6.68 o
   8   1   3        0.72        2.45      5.14 o
   9   1   3        7.59       10.54      7.87 o
 -13   2   3        5.72        9.45      7.44 o
 -12   2   3        0.54        4.93      5.81 o
 -11   2   3        4.09        6.90      5.05 o
 -10   2   3       29.29       23.25      5.09 o
  -9   2   3        4.75        2.85      4.53 o
  -8   2   3       18.53       16.25      6.37 o
  -7   2   3      418.01      400.49      9.33 o
  -6   2   3        1.32        2.66      5.01 o
  -5   2   3     1545.30     1568.86      5.81 o
  -4   2   3      461.63      515.34      5.72 o
  -3   2   3     1898.20     1967.68      7.00 o
  -2   2   3       34.25       36.96      1.68 o
  -1   2   3     5009.96     4992.30     30.13 o
   0   2   3     1298.57     1355.97      7.67 o
   1   2   3        1.46        3.19      1.91 o
   2   2   3      293.13      329.44      4.10 o
   3   2   3       96.46      104.95      1.79 o
   4   2   3       29.66       31.72      1.63 o
   5   2   3      625.29      619.54     14.05 o
   6   2   3      282.14      277.40      6.74 o
   7   2   3       25.56       33.04      5.38 o
   8   2   3       10.30        8.74      5.20 o
   9   2   3        0.83       -1.48     11.69 o
 -13   3   3       13.94       12.75      7.24 o
 -12   3   3        7.84        4.05      5.33 o
 -11   3   3       12.73       17.37      5.30 o
 -10   3   3       16.06       16.18      5.21 o
  -9   3   3       27.41       24.83      5.23 o
  -8   3   3        0.23        0.77      4.19 o
  -7   3   3      810.94      784.70      9.76 o
  -6   3   3      635.11      612.68     23.97 o
  -5   3   3      473.00      476.60      4.78 o
  -4   3   3      303.39      336.44      4.14 o
  -3   3   3        3.30        1.86      1.57 o
  -2   3   3      220.44      215.18      2.31 o
  -1   3   3     1705.95     1757.41      9.24 o
   0   3   3      242.24      270.76      2.60 o
   1   3   3      668.10      730.33      5.55 o
   2   3   3      996.67     1071.10      8.05 o
   3   3   3      201.57      228.71      3.48 o
   4   3   3       27.21       25.37      1.70 o
   5   3   3       51.19       48.30      2.71 o
   6   3   3      307.57      273.60      4.90 o
   7   3   3        1.35        3.25      3.51 o
   8   3   3       34.70       27.22      5.97 o
   9   3   3       25.22       25.05     12.15 o
 -13   4   3        2.03        3.01      7.92 o
 -12   4   3        6.80        9.05      5.24 o
 -11   4   3        2.11        2.35      5.15 o
 -10   4   3        8.99        8.14      4.78 o
  -9   4   3      179.97      194.45      7.23 o
  -8   4   3        0.61        7.79      4.71 o
  -7   4   3        3.21        3.74      1.13 o
  -6   4   3        8.63       16.06      4.53 o
  -5   4   3      662.12      667.76      8.93 o
  -4   4   3       17.06       34.58      3.55 o
  -3   4   3     1660.81     1695.04     14.53 o
  -2   4   3     2355.99     2443.94      6.26 o
  -1   4   3       57.30       59.79      2.15 o
   0   4   3      596.54      582.76      6.70 o
   1   4   3       17.06       16.87      1.37 o
   2   4   3     2206.26     2301.99     30.68 o
   3   4   3      284.42      309.33      4.58 o
   4   4   3        0.05        0.83      1.71 o
   5   4   3      575.30      573.34      7.92 o
   6   4   3        0.00        1.91      3.76 o
   7   4   3       13.78       16.73      3.79 o
   8   4   3        6.35        3.80     10.19 o
   9   4   3       24.37       27.90     10.98 o
 -13   5   3       25.90       30.35     11.22 o
 -12   5   3       12.20       13.54      5.38 o
 -11   5   3        0.02        0.74      4.96 o
 -10   5   3       66.73       61.92      5.99 o
  -9   5   3       12.24       10.97      5.15 o
  -8   5   3       47.56       49.86      5.27 o
  -7   5   3      277.68      290.77      8.43 o
  -6   5   3      345.84      367.70      8.12 o
  -5   5   3     1074.54     1021.40     10.97 o
  -4   5   3      302.43      319.93      6.13 o
  -3   5   3      274.76      288.22      4.57 o
  -2   5   3     1299.87     1356.98      5.31 o
  -1   5   3     3018.34     3153.27     19.07 o
   0   5   3       99.32      119.50      2.47 o
   1   5   3      402.36      510.72      6.56 o
   2   5   3        0.34        1.14      1.38 o
   3   5   3        2.59        3.55      3.01 o
   4   5   3      251.95      231.48      3.86 o
   5   5   3       20.11       20.65      2.48 o
   6   5   3      852.68      804.86     10.34 o
   7   5   3      125.50      115.94      5.97 o
   8   5   3       12.51       15.52     11.78 o
   9   5   3        5.08        8.75     12.40 o
 -12   6   3        0.18        1.89      5.54 o
 -11   6   3        5.15        6.55      5.23 o
 -10   6   3       81.09       73.33      6.32 o
  -9   6   3      234.40      245.29      8.06 o
  -8   6   3      120.17      105.49      6.87 o
  -7   6   3        2.83        0.09      4.98 o
  -6   6   3      432.88      394.94      8.49 o
  -5   6   3      562.07      570.19     11.32 o
  -4   6   3      112.03       91.65      3.19 o
  -3   6   3      595.89      601.48      5.62 o
  -2   6   3     2763.40     2828.69     13.32 o
  -1   6   3     1233.71     1230.06     17.40 o
   0   6   3     3422.09     3711.65     17.52 o
   1   6   3     1072.35     1112.95      8.81 o
   2   6   3      320.51      302.55     15.40 o
   3   6   3       42.06       46.20      4.72 o
   4   6   3      215.29      204.82      5.49 o
   5   6   3       44.60       43.07      2.88 o
   6   6   3       87.89       92.07      5.40 o
   7   6   3       31.89       35.83      4.64 o
   8   6   3       31.64       45.18     12.41 o
   9   6   3        1.05        1.94      9.68 o
 -12   7   3       12.34        7.01      5.37 o
 -11   7   3       17.67       16.88      5.35 o
 -10   7   3        0.35        3.24      4.85 o
  -9   7   3      205.91      200.96      8.89 o
  -8   7   3       88.76       80.52      7.29 o
  -7   7   3       33.51       30.15      5.27 o
  -6   7   3      183.51      176.54      6.72 o
  -5   7   3       53.32       64.51      4.93 o
  -4   7   3      176.65      181.03      4.16 o
  -3   7   3      419.95      469.75      6.41 o
  -2   7   3      242.19      219.39      3.56 o
  -1   7   3       61.03       60.95      2.61 o
   0   7   3      105.44      100.36      2.82 o
   1   7   3       14.29       13.36      2.75 o
   2   7   3      275.20      256.87      5.13 o
   3   7   3       12.85       13.19      2.56 o
   4   7   3      597.93      569.98     12.53 o
   5   7   3      253.68      251.04      4.79 o
   6   7   3      512.25      496.78      8.83 o
   7   7   3       63.44       70.43      5.12 o
   8   7   3        3.34       16.94     11.63 o
   9   7   3       25.51       37.07     13.24 o
 -12   8   3        0.56        1.22      5.68 o
 -11   8   3        1.36        2.91      5.50 o
 -10   8   3        4.58       11.79      5.35 o
  -9   8   3       19.90       19.71      6.08 o
  -8   8   3      491.80      488.54     11.79 o
  -7   8   3      288.94      269.69      8.75 o
  -6   8   3      902.94      894.60     14.71 o
  -5   8   3      613.26      646.57     19.53 o
  -4   8   3      131.84      141.54      5.47 o
  -3   8   3       14.53       10.80      2.31 o
  -2   8   3      161.29      141.93      3.38 o
  -1   8   3      575.74      590.77      6.59 o
   0   8   3     5588.09     5897.03    123.30 o
   1   8   3      922.03      952.50     15.50 o
   2   8   3     1269.88     1224.06     28.50 o
   3   8   3      359.14      366.69     20.40 o
   4   8   3       57.98       59.22      5.99 o
   5   8   3       36.81       28.59      4.41 o
   6   8   3      194.17      196.44      6.74 o
   7   8   3       36.79       31.18      4.68 o
   8   8   3        1.84        6.10      9.73 o
   9   8   3        0.05        5.25     12.32 o
 -12   9   3        8.11        9.09      5.89 o
 -11   9   3       19.87       19.57      5.52 o
 -10   9   3       35.39       35.80      5.27 o
  -9   9   3       86.72       82.68      7.37 o
  -8   9   3      379.64      376.43     12.59 o
  -7   9   3       12.88       20.91      5.32 o
  -6   9   3        0.75        6.41      5.03 o
  -5   9   3        6.97        9.46      4.59 o
  -4   9   3      192.11      191.42      6.28 o
  -3   9   3        0.22       -0.11      3.22 o
  -2   9   3      503.36      562.55      7.05 o
  -1   9   3     2101.70     2271.17     12.95 o
   0   9   3      293.68      358.95     11.54 o
   1   9   3      768.82      771.24     10.40 o
   2   9   3      365.10      356.33      6.83 o
   3   9   3      394.45      393.36     15.90 o
   4   9   3      736.37      720.18     19.08 o
   5   9   3        0.36        4.27      5.28 o
   6   9   3        0.02        1.30      4.87 o
   7   9   3       87.77       89.30      5.64 o
   8   9   3      121.96      130.99     13.57 o
 -12  10   3        2.25        2.30      7.33 o
 -11  10   3        7.33       11.49      5.50 o
 -10  10   3        4.20        7.88      6.92 o
  -9  10   3        0.80       -0.94      5.84 o
  -8  10   3      128.22      157.18      8.48 o
  -7  10   3      281.72      274.98     12.32 o
  -6  10   3       50.87       48.99      8.71 o
  -5  10   3        2.11        2.47      4.87 o
  -4  10   3     1104.50     1093.75     12.82 o
  -3  10   3      181.25      170.87      6.30 o
  -2  10   3     1320.89     1496.01     11.39 o
  -1  10   3       64.03       65.92      4.09 o
   0  10   3      859.11      798.83     16.60 o
   1  10   3      339.73      364.64     12.99 o
   2  10   3      287.50      298.50     12.79 o
   3  10   3      920.91      920.36     20.05 o
   4  10   3      440.97      469.12     16.88 o
   5  10   3       22.05       18.19      5.78 o
   6  10   3       61.19       53.77      5.15 o
   7  10   3        7.02        8.18      4.51 o
   8  10   3        5.51       12.92     12.94 o
 -12  11   3       31.74       21.43     12.00 o
 -11  11   3       54.98       54.44      6.45 o
 -10  11   3       35.29       36.75      7.89 o
  -9  11   3        4.26        7.38      7.27 o
  -8  11   3       60.65       61.21      7.33 o
  -7  11   3        1.07       -0.89      5.85 o
  -6  11   3       17.47       25.62      5.68 o
  -5  11   3       81.97       79.04      6.03 o
  -4  11   3       22.10       23.71      4.84 o
  -3  11   3       49.54       48.19      5.32 o
  -2  11   3       76.98       78.51      4.33 o
  -1  11   3      560.14      548.81      7.67 o
   0  11   3       22.43       19.27      7.99 o
   1  11   3      215.78      222.66     11.59 o
   2  11   3        0.15       -3.80      8.85 o
   3  11   3      122.25      113.00     10.26 o
   4  11   3      224.90      212.65     13.06 o
   5  11   3      129.78      126.78     12.69 o
   6  11   3        0.26        0.95      5.96 o
   7  11   3        2.40        1.66      4.59 o
   8  11   3      104.39      140.82     15.19 o
 -11  12   3       23.52       27.05      6.32 o
 -10  12   3       10.53       13.99      6.84 o
  -9  12   3        0.33       -0.52      7.02 o
  -8  12   3       34.16       43.47     11.87 o
  -7  12   3       33.05       33.21      6.97 o
  -6  12   3      153.34      173.97      8.03 o
  -5  12   3      108.94       98.37      6.48 o
  -4  12   3      663.08      647.32     11.22 o
  -3  12   3      451.89      439.79      7.66 o
  -2  12   3       42.05       39.33      3.92 o
  -1  12   3      141.33      132.68      5.09 o
   0  12   3      105.08       94.95      9.08 o
   1  12   3      320.14      315.18     12.80 o
   2  12   3      351.42      373.65     14.97 o
   3  12   3      327.89      324.32     14.43 o
   4  12   3      284.30      261.26     13.57 o
   5  12   3       62.36       58.85     11.42 o
   6  12   3        1.48        9.46     11.41 o
   7  12   3        7.99        5.38      5.10 o
   8  12   3        2.91        1.30      9.78 o
 -11  13   3        3.68        7.31      9.27 o
 -10  13   3       50.14       55.05     11.67 o
  -9  13   3       47.43       52.01      7.42 o
  -8  13   3       13.40       20.62      7.11 o
  -7  13   3        0.96        2.90      6.11 o
  -6  13   3        0.62        2.12      5.60 o
  -5  13   3        2.17        1.12      5.25 o
  -4  13   3        7.92       11.63      5.52 o
  -3  13   3        1.26        4.55      3.96 o
  -2  13   3        2.87        6.10      3.98 o
  -1  13   3       37.32       33.33      5.06 o
   0  13   3       86.31       98.30      9.64 o
   1  13   3        2.83        3.55      9.43 o
   2  13   3      347.04      315.97     14.80 o
   3  13   3      257.46      237.03     13.01 o
   4  13   3        0.36        2.52      9.21 o
   5  13   3      120.38      129.08     13.18 o
   6  13   3       20.82       20.71     10.88 o
   7  13   3       50.36       50.85      7.61 o
 -11  14   3       19.64       21.80     10.26 o
 -10  14   3       44.97       57.00      7.63 o
  -9  14   3       89.86       98.71      8.45 o
  -8  14   3        9.88        7.74      6.37 o
  -7  14   3       17.60       16.05      6.13 o
  -6  14   3      189.50      197.43      8.82 o
  -5  14   3      304.86      293.33      9.31 o
  -4  14   3      585.05      582.45     11.76 o
  -3  14   3      203.50      199.56      6.43 o
  -2  14   3       96.03       98.99      5.58 o
  -1  14   3      431.21      443.65     13.32 o
   0  14   3       33.49       33.60      9.57 o
   1  14   3      245.23      246.14     13.34 o
   2  14   3       22.45       27.67     10.03 o
   3  14   3       93.06       85.54     11.25 o
   4  14   3       76.28       82.23     12.08 o
   5  14   3       40.08       36.28     11.75 o
   6  14   3        0.00        1.91      8.52 o
   7  14   3        1.30        5.97     12.15 o
 -10  15   3        6.09       14.47      8.60 o
  -9  15   3        4.91        5.98      6.62 o
  -8  15   3       34.62       31.26      7.38 o
  -7  15   3        0.23        0.38      6.55 o
  -6  15   3      191.37      187.99      8.97 o
  -5  15   3       29.70       35.68      6.45 o
  -4  15   3       19.34       23.07      6.26 o
  -3  15   3       11.92       24.19      5.04 o
  -2  15   3        0.06        2.19      4.69 o
  -1  15   3      203.21      194.26      8.08 o
   0  15   3      569.61      542.73     18.11 o
   1  15   3      462.56      428.07     15.93 o
   2  15   3      131.24      128.45     12.35 o
   3  15   3       10.16       12.01     10.60 o
   4  15   3       53.64       52.96     11.88 o
   5  15   3       81.10       94.44     11.99 o
   6  15   3      106.50      112.30     14.35 o
   7  15   3       64.08       51.26     12.00 o
 -10  16   3       23.28       26.27     10.28 o
  -9  16   3       65.97       70.56      8.41 o
  -8  16   3       15.44       31.82      7.40 o
  -7  16   3       20.63       24.64      7.15 o
  -6  16   3        0.08        1.01      5.65 o
  -5  16   3      131.34      123.23      8.27 o
  -4  16   3      182.75      180.38      8.68 o
  -3  16   3      253.22      250.76      7.54 o
  -2  16   3      156.20      146.67      8.27 o
  -1  16   3      161.08      161.89      8.35 o
   0  16   3       21.35       23.09     10.65 o
   1  16   3        0.58        2.21      8.82 o
   2  16   3       34.96       37.26     11.11 o
   3  16   3       16.57       14.47      9.32 o
   4  16   3        0.92        8.79      8.80 o
   5  16   3       88.06      106.82     13.34 o
   6  16   3        0.61        4.29     11.90 o
 -10  17   3        0.93        0.45     11.05 o
  -9  17   3       19.46       13.71     10.37 o
  -8  17   3       25.60       34.92      8.21 o
  -7  17   3        0.60        3.40      6.15 o
  -6  17   3       53.68       52.26      7.74 o
  -5  17   3       12.70       29.38      6.25 o
  -4  17   3       27.64       33.88      6.60 o
  -3  17   3      108.51      103.07      6.55 o
  -2  17   3       84.22       73.36      7.58 o
  -1  17   3      195.21      161.50     13.83 o
   0  17   3        3.93        3.55      8.79 o
   1  17   3       22.56       21.76     10.01 o
   2  17   3        0.55        0.96      9.21 o
   3  17   3      111.06      110.90     12.92 o
   4  17   3       17.18       36.07     12.48 o
   5  17   3       30.59       33.40     12.44 o
   6  17   3        9.88       15.02     11.75 o
  -9  18   3        2.69        4.30     10.77 o
  -8  18   3        4.79        8.39      6.68 o
  -7  18   3       34.52       25.69      7.21 o
  -6  18   3       24.45       26.31      6.08 o
  -5  18   3        4.69        5.83      6.22 o
  -4  18   3        3.99        5.92      6.71 o
  -3  18   3        8.70        6.34      5.75 o
  -2  18   3       25.79       19.05      6.71 o
  -1  18   3        5.51       10.97      9.60 o
   0  18   3        2.18        6.81     10.33 o
   1  18   3       50.86       49.06     10.15 o
   2  18   3        2.09       -2.95      8.10 o
   3  18   3        0.16        2.84     11.66 o
   4  18   3       19.88       28.47     11.04 o
   5  18   3        4.53        3.95     11.58 o
  -9  19   3        0.40       -0.92      9.85 o
  -8  19   3       13.22       12.71      9.52 o
  -7  19   3        1.94       -0.06      7.39 o
  -6  19   3       21.41       17.66      7.46 o
  -5  19   3        3.17        4.92      6.66 o
  -4  19   3        4.69        4.47      6.76 o
  -3  19   3        6.72        3.98      9.14 o
  -2  19   3        0.05        5.82      6.36 o
  -1  19   3       51.51       51.04     11.27 o
   0  19   3       25.35       23.54     11.65 o
   1  19   3       10.10       17.27      9.27 o
   2  19   3        0.01       -1.24      9.50 o
   3  19   3        6.80       -0.54     10.39 o
   4  19   3        4.29        7.25     10.89 o
   5  19   3        4.81        2.70     10.56 o
  -8  20   3       18.60       17.33     11.18 o
  -7  20   3        0.01        2.45      9.85 o
  -6  20   3        0.03        4.20      7.45 o
  -5  20   3        0.00       -2.66      6.45 o
  -4  20   3       80.54       80.47     11.54 o
  -3  20   3        8.52        5.68      7.89 o
  -2  20   3        8.90       10.96      6.57 o
  -1  20   3        0.03        6.31     11.59 o
   0  20   3        6.56        3.52      9.31 o
   1  20   3        2.39        3.27     10.48 o
   2  20   3        5.97        9.12      9.82 o
   3  20   3       10.68       14.54      9.14 o
   4  20   3        3.85        6.41     12.79 o
  -8  21   3        0.78        4.51      9.68 o
  -7  21   3        0.03        6.12      9.29 o
  -6  21   3        1.96        7.04      6.82 o
  -5  21   3       22.11       21.18     10.35 o
  -4  21   3        8.09       10.01      9.65 o
  -3  21   3        2.09        9.15     10.19 o
  -2  21   3        2.34        3.63      7.39 o
  -1  21   3        4.50       10.85     11.22 o
   0  21   3       25.81       36.93     12.74 o
   1  21   3        0.76        4.07     12.25 o
   2  21   3        0.43        0.81      9.49 o
  -7  22   3        9.72       22.20     11.79 o
  -6  22   3        5.13        3.98      8.67 o
  -5  22   3        0.02       -0.38     10.02 o
  -4  22   3       20.71       13.59      8.40 o
  -3  22   3       52.25       47.62      9.82 o
  -2  22   3       39.24       51.56      8.99 o
  -1  22   3        5.62        7.64      9.82 o
   0  22   3       45.74       49.85     10.50 o
   1  22   3        5.57        8.59     12.17 o
   2  22   3        0.35        6.58      9.62 o
  -6  23   3       21.37       21.85     10.62 o
  -5  23   3        0.23        2.14      9.85 o
  -4  23   3        0.07        4.49     10.39 o
  -3  23   3       23.04       26.19     11.30 o
  -2  23   3        1.07        5.32      8.32 o
  -1  23   3        4.27        3.93     12.71 o
   0  23   3        0.66       -3.47     13.16 o
  -5  24   3        9.87       -0.75      9.57 o
  -4  24   3        1.50       10.16     10.96 o
  -3  24   3        0.19        8.93      8.24 o
 -13   0   4       85.57       82.13      8.11 o
 -12   0   4       22.58       25.31      7.07 o
 -11   0   4       63.56       48.68     10.19 o
 -10   0   4       13.70       21.59      9.14 o
  -9   0   4      261.83      267.83     14.79 o
  -8   0   4        7.88        6.62      9.26 o
  -7   0   4     1935.52     1849.59     26.21 o
  -6   0   4      804.48      828.44     17.19 o
  -5   0   4     1165.20     1399.41     19.98 o
  -4   0   4       45.93       55.09      3.33 o
  -3   0   4     3150.19     3193.92     23.47 o
  -2   0   4     5489.93     5803.72     46.89 o
  -1   0   4      556.79      706.79     14.55 o
   0   0   4       33.00       37.00      3.72 o
   1   0   4     2659.21     2791.51     40.63 o
   2   0   4      786.54      843.72     10.73 o
   3   0   4      609.06      634.21     14.47 o
   4   0   4        6.70        6.23      1.84 o
   5   0   4      364.76      362.87      6.30 o
   6   0   4       36.90       29.69      6.39 o
   7   0   4       23.55       25.23      5.75 o
   8   0   4       15.42       11.08     11.67 o
   9   0   4       29.79       53.66     13.51 o
 -13   1   4        4.78       12.26      5.69 o
 -12   1   4        6.96        9.78      5.05 o
 -11   1   4        0.24        0.76      5.25 o
 -10   1   4       82.84       85.61      7.39 o
  -9   1   4      753.07      727.20     19.97 o
  -8   1   4      114.83      112.57      7.24 o
  -7   1   4      273.18      243.40      8.34 o
  -6   1   4       79.30       96.95      6.29 o
  -5   1   4      309.21      271.07      4.29 o
  -4   1   4       35.87       32.92      2.23 o
  -3   1   4     2485.52     2449.94     25.29 o
  -2   1   4      247.11      197.63      2.28 o
  -1   1   4     1226.51     1181.26      7.76 o
   0   1   4      135.56      180.50      2.74 o
   1   1   4        4.96       18.65      2.38 o
   2   1   4       26.31       24.71      1.77 o
   3   1   4       11.82       11.16      1.79 o
   4   1   4        8.20        9.79      1.34 o
   5   1   4      882.61      870.16      7.99 o
   6   1   4       45.82       45.69      5.13 o
   7   1   4       62.91       55.96      5.81 o
   8   1   4       17.07       16.72      6.61 o
   9   1   4        1.54        3.95      7.67 o
 -13   2   4       40.23       43.60      7.27 o
 -12   2   4       32.95       34.76      6.10 o
 -11   2   4        4.53        4.48      5.01 o
 -10   2   4        3.13        2.21      4.43 o
  -9   2   4       47.06       40.66      5.44 o
  -8   2   4       65.04       79.32      7.94 o
  -7   2   4       26.38       27.03      5.85 o
  -6   2   4       35.13       32.33      2.12 o
  -5   2   4       78.52       67.47      2.72 o
  -4   2   4        7.05        7.80      1.62 o
  -3   2   4      964.09     1045.55      6.64 o
  -2   2   4     1401.74     1557.75      6.12 o
  -1   2   4      802.87      841.29      4.85 o
   0   2   4      416.79      463.67      4.42 o
   1   2   4       46.28       54.93      2.47 o
   2   2   4      131.90      127.84      3.08 o
   3   2   4       23.14       22.27      2.24 o
   4   2   4        1.47        2.72      2.11 o
   5   2   4       80.47       77.86      3.83 o
   6   2   4      297.37      305.16      9.96 o
   7   2   4       20.50       16.72      6.09 o
   8   2   4        7.07       14.05     11.83 o
   9   2   4       24.07       32.85      7.92 o
 -13   3   4        0.83        4.23     10.36 o
 -12   3   4        0.00        3.27      5.38 o
 -11   3   4       57.08       48.45      6.26 o
 -10   3   4       35.25       35.51      5.29 o
  -9   3   4       60.65       61.73      5.68 o
  -8   3   4       17.80       18.61      5.35 o
  -7   3   4      342.84      342.31      7.02 o
  -6   3   4      261.98      233.99      2.89 o
  -5   3   4        1.33        1.92      1.51 o
  -4   3   4      179.82      167.97      2.73 o
  -3   3   4      258.00      236.60      3.90 o
  -2   3   4      202.13      152.95      2.74 o
  -1   3   4      235.36      205.77      4.13 o
   0   3   4        2.87        9.63      1.49 o
   1   3   4       38.06       29.26      2.37 o
   2   3   4       19.30       21.69      2.36 o
   3   3   4      121.43      111.45      3.86 o
   4   3   4        7.76        4.08      2.56 o
   5   3   4      346.22      340.03      6.53 o
   6   3   4      106.94      111.56      7.51 o
   7   3   4       44.61       49.87      6.84 o
   8   3   4       13.15       17.72     11.84 o
   9   3   4        0.04        3.54     12.87 o
 -13   4   4        4.60        4.98      6.80 o
 -12   4   4        0.92        0.11      5.41 o
 -11   4   4       33.66       38.53      5.47 o
 -10   4   4      128.97      123.84      6.63 o
  -9   4   4      321.29      307.71      8.04 o
  -8   4   4        1.46        0.93      4.29 o
  -7   4   4       10.27        8.08      1.12 o
  -6   4   4        7.04        9.14      2.06 o
  -5   4   4       19.30       20.92      2.19 o
  -4   4   4      230.12      254.18      3.38 o
  -3   4   4       36.74       36.63      1.95 o
  -2   4   4     2163.41     2023.27     11.51 o
  -1   4   4      220.26      233.16      7.16 o
   0   4   4      247.36      256.60      5.17 o
   1   4   4       31.78       29.58      2.72 o
   2   4   4       15.88       21.40      2.70 o
   3   4   4        5.33        4.06      2.51 o
   4   4   4       22.31       21.77      5.44 o
   5   4   4        8.90        9.43      3.48 o
   6   4   4        1.66        1.00      5.47 o
   7   4   4       15.66       16.08      5.83 o
   8   4   4        0.01        5.07      9.34 o
 -13   5   4        1.46        7.18      6.72 o
 -12   5   4        1.87        4.20      6.66 o
 -11   5   4        4.93       12.06      5.66 o
 -10   5   4        0.27        4.83      4.91 o
  -9   5   4       49.04       48.23      5.40 o
  -8   5   4      406.15      383.08     21.40 o
  -7   5   4      207.15      197.33      8.69 o
  -6   5   4      383.99      387.00      5.34 o
  -5   5   4      351.70      371.43      5.11 o
  -4   5   4       64.60       82.83      2.90 o
  -3   5   4      786.60      898.11      5.20 o
  -2   5   4      122.90      152.54      2.96 o
  -1   5   4      171.68      179.31      2.81 o
   0   5   4      993.49      961.75      6.03 o
   1   5   4      114.62       98.51      2.13 o
   2   5   4      504.98      554.13      9.87 o
   3   5   4       21.93       16.21      4.60 o
   4   5   4        0.68       -1.15      5.38 o
   5   5   4       17.11       20.13      3.89 o
   6   5   4      271.30      272.84      6.82 o
   7   5   4       94.84       93.17      7.28 o
   8   5   4        1.12        1.81     11.93 o
 -13   6   4        9.38       10.34      7.21 o
 -12   6   4       23.66       22.41      6.34 o
 -11   6   4       35.40       41.21      5.50 o
 -10   6   4        7.54       13.35      5.36 o
  -9   6   4       50.75       57.28      5.74 o
  -8   6   4      203.44      210.89      9.48 o
  -7   6   4      125.18      108.97      6.25 o
  -6   6   4       47.08       56.01      4.86 o
  -5   6   4       27.97       34.66      3.75 o
  -4   6   4       24.63       36.43      2.31 o
  -3   6   4      210.84      206.32      3.03 o
  -2   6   4      860.73      912.29      6.74 o
  -1   6   4      923.69      934.23      6.00 o
   0   6   4      461.15      486.28      4.90 o
   1   6   4      314.44      351.39      6.78 o
   2   6   4        3.15        5.39      2.29 o
   3   6   4        1.32        1.21      0.66 o
   4   6   4      190.26      183.17      7.77 o
   5   6   4        0.11        0.80      5.94 o
   6   6   4       53.26       47.08      4.58 o
   7   6   4       23.38       24.37      6.89 o
   8   6   4       13.92       14.93     11.18 o
 -13   7   4        0.49        2.02     10.27 o
 -12   7   4        5.22        8.55      5.55 o
 -11   7   4        1.01        4.97      5.41 o
 -10   7   4       51.05       48.89      6.58 o
  -9   7   4        1.14        9.38      6.23 o
  -8   7   4       83.26       87.73      7.30 o
  -7   7   4        0.07        1.50      4.83 o
  -6   7   4      101.78       91.76      5.33 o
  -5   7   4      491.76      501.95     14.24 o
  -4   7   4      479.21      517.35      5.70 o
  -3   7   4       84.27       89.67      2.59 o
  -2   7   4        5.83        2.18      2.27 o
  -1   7   4     1310.39     1458.30      7.92 o
   0   7   4       95.35       87.41      2.90 o
   1   7   4       85.64       83.49      3.33 o
   2   7   4      185.84      176.03      7.13 o
   3   7   4      287.57      291.92      4.56 o
   4   7   4      321.90      345.76     10.06 o
   5   7   4       72.18       68.44      7.36 o
   6   7   4        0.08        3.79      4.22 o
   7   7   4        2.53        3.87      5.62 o
   8   7   4       14.11       11.78     10.88 o
 -12   8   4       19.48       21.23      6.02 o
 -11   8   4       11.63       16.17      5.49 o
 -10   8   4       35.34       36.67      5.87 o
  -9   8   4       26.38       37.27      6.96 o
  -8   8   4        6.79       14.61      5.36 o
  -7   8   4       21.23       21.31      4.97 o
  -6   8   4       22.43       27.99      4.69 o
  -5   8   4      226.91      199.31      6.22 o
  -4   8   4      426.01      455.40      5.69 o
  -3   8   4      265.26      248.22      3.90 o
  -2   8   4      872.97      937.06      7.99 o
  -1   8   4       49.47       39.20      2.98 o
   0   8   4       56.68       58.88      3.55 o
   1   8   4      399.76      454.42      6.78 o
   2   8   4      143.17      143.60      4.18 o
   3   8   4       17.27       24.47      9.06 o
   4   8   4        1.00        2.07      5.82 o
   5   8   4      153.86      145.99      8.33 o
   6   8   4       12.92        5.30      6.21 o
   7   8   4       72.69       80.98      7.60 o
   8   8   4       66.84      110.91     15.09 o
 -12   9   4        0.04        0.66      6.99 o
 -11   9   4        1.57        9.22      5.82 o
 -10   9   4        5.35        0.31      5.91 o
  -9   9   4       11.35       19.88      6.76 o
  -8   9   4      107.69      115.90      7.17 o
  -7   9   4       36.72       40.32      5.79 o
  -6   9   4      144.62      139.56      6.46 o
  -5   9   4        0.11       -0.51      3.97 o
  -4   9   4      426.38      405.06     20.54 o
  -3   9   4        0.21        0.64      2.11 o
  -2   9   4       62.74       69.80      2.89 o
  -1   9   4       26.74       32.81      4.16 o
   0   9   4        0.66        3.19      6.98 o
   1   9   4       39.64       41.03      8.47 o
   2   9   4        4.68        5.30      2.68 o
   3   9   4       69.19       74.00      9.32 o
   4   9   4      262.91      269.06     14.68 o
   5   9   4      121.46      103.08      7.61 o
   6   9   4        2.56       10.78      6.02 o
   7   9   4        0.39        7.78      6.65 o
   8   9   4        2.75        5.20      9.93 o
 -12  10   4        2.22        3.49      6.75 o
 -11  10   4        2.01        0.50      5.46 o
 -10  10   4        0.01        2.64      5.88 o
  -9  10   4       12.66       19.37      6.79 o
  -8  10   4       70.08       67.67     11.15 o
  -7  10   4       79.92       71.69      6.25 o
  -6  10   4      321.95      293.62      8.99 o
  -5  10   4        1.07        2.55      4.22 o
  -4  10   4       49.62       48.82      4.60 o
  -3  10   4       66.70       64.71      3.87 o
  -2  10   4        8.21       12.36      3.16 o
  -1  10   4        4.95        7.58      4.22 o
   0  10   4        0.80       -2.78      7.60 o
   1  10   4      214.50      217.05     11.51 o
   2  10   4        8.13        9.58      7.81 o
   3  10   4       12.14        9.35      9.44 o
   4  10   4       82.18       60.37     11.46 o
   5  10   4        7.44        6.13      5.97 o
   6  10   4        0.51        5.94      6.37 o
   7  10   4        0.48        3.29      5.85 o
   8  10   4        9.90       19.89     13.02 o
 -12  11   4        6.62        6.51      7.24 o
 -11  11   4        2.69        1.69      7.05 o
 -10  11   4        3.68       -0.38      6.14 o
  -9  11   4       14.74       17.02      6.28 o
  -8  11   4       13.16       12.83      6.09 o
  -7  11   4        2.36        6.33      5.08 o
  -6  11   4       41.39       45.55      5.69 o
  -5  11   4       81.79       85.82      5.84 o
  -4  11   4        3.38        1.61      4.12 o
  -3  11   4       10.35       14.47      3.38 o
  -2  11   4        0.68        1.44      3.31 o
  -1  11   4        0.08        2.50      4.41 o
   0  11   4      106.43      115.42      9.71 o
   1  11   4      159.45      154.90     11.07 o
   2  11   4        5.18        8.75      8.61 o
   3  11   4        5.08        3.77      9.94 o
   4  11   4        7.07        4.96     10.32 o
   5  11   4       53.84       52.40     10.11 o
   6  11   4       37.87       35.95      6.69 o
   7  11   4        0.02        2.04      6.18 o
 -11  12   4        1.31        4.83      5.91 o
 -10  12   4       11.19       14.58      7.10 o
  -9  12   4       85.16       75.25      7.43 o
  -8  12   4      108.50      103.86      7.60 o
  -7  12   4       16.18        8.66      5.70 o
  -6  12   4      156.14      140.99      7.32 o
  -5  12   4      215.81      210.39      7.49 o
  -4  12   4       17.00       17.88      4.77 o
  -3  12   4       13.80       13.84      3.82 o
  -2  12   4        8.04        7.55      3.50 o
  -1  12   4      121.20      124.61      6.21 o
   0  12   4        3.43       -0.59      7.21 o
   1  12   4      261.55      243.97     12.44 o
   2  12   4      462.89      415.78     15.18 o
   3  12   4      111.95       93.08     11.66 o
   4  12   4       92.46       83.79     12.24 o
   5  12   4       20.65       17.04     10.58 o
   6  12   4        0.03        1.52      6.75 o
   7  12   4        1.38       -1.99      6.88 o
 -11  13   4       15.56       26.02      9.29 o
 -10  13   4        1.57        1.18      6.59 o
  -9  13   4        7.23       10.63      6.15 o
  -8  13   4      224.32      205.66      9.15 o
  -7  13   4       87.11       75.39      6.65 o
  -6  13   4        4.03        3.91      5.34 o
  -5  13   4       21.17       16.52      5.27 o
  -4  13   4        8.83       11.32      4.76 o
  -3  13   4        2.29        1.41      3.96 o
  -2  13   4       44.30       45.18      4.36 o
  -1  13   4      285.98      274.68     13.06 o
   0  13   4      465.74      449.22     15.67 o
   1  13   4        0.03        4.68      9.78 o
   2  13   4        8.37        6.04      9.69 o
   3  13   4       42.11       28.60      9.00 o
   4  13   4        3.58        5.59     10.58 o
   5  13   4        0.78        2.03     11.23 o
   6  13   4        1.53        7.52      7.26 o
   7  13   4        1.25       -1.72      6.01 o
 -11  14   4       17.73        7.92      9.20 o
 -10  14   4       11.63       19.78      7.44 o
  -9  14   4        1.51        2.97      6.54 o
  -8  14   4        2.42        1.20      5.90 o
  -7  14   4        0.05        2.67      5.04 o
  -6  14   4        7.02        9.08      5.69 o
  -5  14   4       36.61       32.64      5.80 o
  -4  14   4       29.30       22.31      5.09 o
  -3  14   4        1.58        8.84      4.38 o
  -2  14   4       10.81       16.31      4.31 o
  -1  14   4       24.96       32.88      9.83 o
   0  14   4      305.53      295.78     14.07 o
   1  14   4       84.42       71.68     10.74 o
   2  14   4       12.39       11.62      9.98 o
   3  14   4      139.32      136.29     13.16 o
   4  14   4       56.57       46.91     10.17 o
   5  14   4        2.43        3.25     10.61 o
   6  14   4        7.20        3.33      9.83 o
   7  14   4       17.59       20.98      9.44 o
 -10  15   4        0.01       -0.62      8.13 o
  -9  15   4       22.26       23.20      6.64 o
  -8  15   4        3.27        4.93      6.61 o
  -7  15   4       20.01       17.79      6.13 o
  -6  15   4       36.15       36.42      6.48 o
  -5  15   4      139.17      124.37      7.35 o
  -4  15   4      312.54      301.61      9.22 o
  -3  15   4      102.68       92.36      5.48 o
  -2  15   4        3.82        1.63      4.26 o
  -1  15   4      263.82      254.17     13.30 o
   0  15   4       23.34       26.94      9.27 o
   1  15   4       32.21       31.76      8.40 o
   2  15   4      280.96      255.72     15.05 o
   3  15   4       96.23      107.98     13.06 o
   4  15   4        7.89       13.86     11.19 o
   5  15   4        2.29        9.25     10.42 o
   6  15   4        3.82       19.18     12.45 o
   7  15   4        7.62        9.01      8.52 o
 -10  16   4       22.62       19.22      9.37 o
  -9  16   4       69.74       84.74      8.92 o
  -8  16   4       19.38       28.16      6.87 o
  -7  16   4        1.30       -0.01      5.85 o
  -6  16   4        2.08        2.61      5.98 o
  -5  16   4      186.66      192.30      9.50 o
  -4  16   4      113.69      126.76      7.81 o
  -3  16   4       25.65       33.62      5.05 o
  -2  16   4       28.92       30.93      6.09 o
  -1  16   4       21.14       31.67     10.70 o
   0  16   4       34.86       25.57      8.78 o
   1  16   4       30.00       22.98      9.85 o
   2  16   4        1.14       -0.61      8.89 o
   3  16   4        5.71        2.32     10.65 o
   4  16   4       22.04       19.09     10.81 o
   5  16   4       22.00        7.77     12.58 o
   6  16   4        6.02        5.13     10.57 o
   7  16   4        0.89        6.35      9.87 o
  -9  17   4        0.38       -1.01      8.90 o
  -8  17   4       33.41       37.63      7.77 o
  -7  17   4        0.70        6.68      5.87 o
  -6  17   4       56.81       57.01      6.75 o
  -5  17   4      140.47      141.00     10.00 o
  -4  17   4      184.84      167.60      8.13 o
  -3  17   4      182.21      188.52      7.25 o
  -2  17   4       27.57       28.50      6.75 o
  -1  17   4       27.98       30.06      9.65 o
   0  17   4       30.16       31.16     10.77 o
   1  17   4      282.80      275.17     15.44 o
   2  17   4      138.68      138.75     13.72 o
   3  17   4      111.53      120.67     12.75 o
   4  17   4       58.38       65.41     13.82 o
   5  17   4       20.37       22.00     12.35 o
   7  17   4        3.21        2.20     10.26 o
  -9  18   4        3.37        5.31      8.03 o
  -8  18   4        0.90        0.56      6.48 o
  -7  18   4       63.89       90.13      8.55 o
  -6  18   4       88.44       90.70      7.90 o
  -5  18   4      106.40      108.12      7.61 o
  -4  18   4       69.11       74.72      7.24 o
  -3  18   4      142.74      145.84      8.14 o
  -2  18   4       22.98       16.76     11.57 o
  -1  18   4       19.52       26.89     11.23 o
   0  18   4        0.04        2.51     11.22 o
   1  18   4        1.53       -1.47      9.84 o
   2  18   4        0.38       -0.38     11.79 o
   3  18   4        0.26        5.64     12.05 o
   4  18   4        1.93       11.06      9.81 o
  -8  19   4        1.19        0.16      8.57 o
  -7  19   4        1.44        5.43      6.70 o
  -6  19   4       24.48       27.48      7.05 o
  -5  19   4       32.00       39.02      7.33 o
  -4  19   4       54.11       60.37      7.55 o
  -3  19   4      255.11      288.95     10.61 o
  -2  19   4      308.65      304.89     17.22 o
  -1  19   4      176.07      173.82     14.91 o
   0  19   4       20.56       16.81     10.04 o
   1  19   4       54.14       56.68     10.86 o
   2  19   4       50.27       62.39     13.56 o
   3  19   4       50.04       66.67     13.95 o
   4  19   4      160.86      179.19     16.56 o
  -7  20   4       48.85       42.58      9.48 o
  -6  20   4       33.34       26.53      7.36 o
  -5  20   4       14.17       22.46      7.33 o
  -4  20   4       85.48       74.80      9.70 o
  -3  20   4       80.34       85.98      9.42 o
  -2  20   4        1.46        3.50     11.04 o
  -1  20   4        3.08        1.92      9.67 o
   0  20   4        5.80        3.39     10.89 o
   1  20   4       11.50       14.75     10.35 o
   2  20   4       34.93       25.24     13.06 o
  -7  21   4       11.09       11.10     10.16 o
  -6  21   4       28.35       23.59      8.01 o
  -5  21   4       81.24       84.48      7.95 o
  -4  21   4       56.08       65.26     10.78 o
  -3  21   4       92.02      102.11      8.86 o
  -2  21   4      187.19      182.49     14.71 o
  -1  21   4       44.66       49.40     13.82 o
   0  21   4      131.64      144.17     15.52 o
   1  21   4      169.39      202.76     16.45 o
   2  21   4       72.57       80.31     15.38 o
  -6  22   4       62.54       66.89     11.63 o
  -5  22   4        8.24       15.41      9.24 o
  -4  22   4        1.10       -4.49      8.79 o
  -3  22   4       16.51       21.34     10.50 o
  -2  22   4       12.22       18.07      9.71 o
  -1  22   4        0.37        1.18     10.88 o
   0  22   4        2.55        4.61      9.51 o
   1  22   4        0.63        0.03     13.48 o
  -5  23   4       23.06       25.21      8.88 o
  -4  23   4       49.18       54.36     11.31 o
  -3  23   4       31.96       40.48     10.56 o
  -4  24   4       30.74       25.53     10.50 o
 -13   1   5        5.45       10.98      4.94 o
 -12   1   5       10.49        9.61      5.86 o
 -11   1   5       30.57       28.39      5.54 o
 -10   1   5       17.48       17.24      6.86 o
  -9   1   5        4.98        7.16      6.77 o
  -8   1   5      142.86      148.36      7.70 o
  -7   1   5       12.22        9.58      6.16 o
  -6   1   5      203.48      193.59      5.97 o
  -5   1   5      505.42      533.57      6.76 o
  -4   1   5        0.79        0.76      0.89 o
  -3   1   5      599.33      605.20      4.67 o
  -2   1   5       97.86      100.41      2.92 o
  -1   1   5      487.17      476.74      3.94 o
   0   1   5        5.67        5.98      1.47 o
   1   1   5       15.27       13.29      1.60 o
   2   1   5      264.01      248.35      5.13 o
   3   1   5        5.06        5.93      1.36 o
   4   1   5      117.15      130.99      5.84 o
   5   1   5      134.26      129.19      5.58 o
   6   1   5       18.20       17.50      4.28 o
   7   1   5        0.85       -0.54      5.32 o
   8   1   5        0.10        6.98      7.17 o
 -13   2   5        9.85       16.06      6.89 o
 -12   2   5       25.80       29.09      5.99 o
 -11   2   5        8.33        5.82      5.53 o
 -10   2   5        6.58        4.93      4.69 o
  -9   2   5      104.93       87.02      5.66 o
  -8   2   5      126.12      130.83      5.83 o
  -7   2   5        5.07        7.40      2.20 o
  -6   2   5      119.41      120.29      3.55 o
  -5   2   5       98.04      113.42      2.25 o
  -4   2   5      130.35      130.50      2.91 o
  -3   2   5      554.89      605.41      4.28 o
  -2   2   5     1981.44     2090.47     11.05 o
  -1   2   5      523.06      554.96      4.20 o
   0   2   5      606.44      680.59      7.26 o
   1   2   5       22.45       16.42      2.05 o
   2   2   5       58.04       57.40      2.49 o
   3   2   5       82.23       82.81      4.79 o
   4   2   5      178.93      174.00      8.33 o
   5   2   5      338.27      324.40      8.43 o
   6   2   5        1.64        7.61      6.61 o
   7   2   5       10.49        7.62      5.02 o
   8   2   5       11.61       19.60      7.87 o
 -13   3   5       14.22       13.07      7.08 o
 -12   3   5        0.93        3.48      6.56 o
 -11   3   5        3.07        0.78      4.83 o
 -10   3   5       76.55       69.93      5.89 o
  -9   3   5       11.88       11.75      4.90 o
  -8   3   5      281.18      287.11      7.19 o
  -7   3   5      423.24      417.43      6.23 o
  -6   3   5      163.96      154.89      2.96 o
  -5   3   5      249.16      240.04      3.00 o
  -4   3   5      673.21      708.93      7.32 o
  -3   3   5       69.67       67.13      2.41 o
  -2   3   5      388.35      412.88      4.03 o
  -1   3   5      183.95      192.47      3.12 o
   0   3   5      542.60      546.69      4.68 o
   1   3   5      434.27      448.57      6.11 o
   2   3   5        0.32        1.25      1.99 o
   3   3   5        2.92        2.77      2.21 o
   4   3   5      335.25      333.47      9.60 o
   5   3   5      153.70      135.70      8.24 o
   6   3   5       23.31       27.94      6.48 o
   7   3   5       27.55       15.48      6.22 o
   8   3   5        0.39        1.38      8.05 o
 -12   4   5        7.52        9.74      5.53 o
 -11   4   5        2.46        6.58      5.23 o
 -10   4   5       18.27       22.64      5.47 o
  -9   4   5       19.23       16.87      5.02 o
  -8   4   5       47.69       40.61      4.54 o
  -7   4   5        1.22        4.42      1.64 o
  -6   4   5        0.01        1.30      1.77 o
  -5   4   5        1.11        0.43      1.66 o
  -4   4   5      899.38      977.97      9.54 o
  -3   4   5     1102.29     1215.54      7.35 o
  -2   4   5      488.23      474.17      4.76 o
  -1   4   5     1696.81     1682.83     13.49 o
   0   4   5        1.38        2.67      1.56 o
   1   4   5      654.04      738.64      7.67 o
   2   4   5       84.54       76.80      3.44 o
   3   4   5       35.94       33.65      3.05 o
   4   4   5      262.86      245.97      9.12 o
   5   4   5      159.80      147.53      8.63 o
   6   4   5       40.84       48.91      6.90 o
   7   4   5       52.79       52.60      7.45 o
   8   4   5       37.11       42.67     12.23 o
 -12   5   5        7.70       11.92      6.06 o
 -11   5   5       75.63       75.09      6.40 o
 -10   5   5        8.30        9.56      4.91 o
  -9   5   5        0.32        0.26      4.46 o
  -8   5   5      359.23      366.20      9.21 o
  -7   5   5     1016.75      972.46     11.17 o
  -6   5   5     1066.08      991.63     18.11 o
  -5   5   5       33.77       35.65      2.95 o
  -4   5   5      597.54      610.44      7.14 o
  -3   5   5      476.18      513.40      7.99 o
  -2   5   5       80.55       78.63      2.09 o
  -1   5   5      385.11      372.34      4.62 o
   0   5   5      348.09      350.75      4.62 o
   1   5   5      147.48      168.44      6.67 o
   2   5   5        0.79        1.89      5.10 o
   3   5   5       34.72       37.52      5.76 o
   4   5   5        1.88        1.27      5.64 o
   5   5   5      699.82      671.29     13.65 o
   6   5   5       19.05       26.57     11.34 o
   7   5   5        0.00        6.34      6.40 o
   8   5   5        5.94       14.99     12.18 o
 -12   6   5        0.91        0.91      5.40 o
 -11   6   5        0.00       -0.74      5.11 o
 -10   6   5        4.15        7.85      5.00 o
  -9   6   5        2.61        4.14      5.17 o
  -8   6   5        0.42        3.38      4.90 o
  -7   6   5      152.81      161.03      6.51 o
  -6   6   5      263.47      273.13      9.48 o
  -5   6   5       71.59       74.66      5.14 o
  -4   6   5      449.18      416.12      5.55 o
  -3   6   5     1436.83     1497.03      9.89 o
  -2   6   5     1050.28     1051.24      7.13 o
  -1   6   5      432.55      473.82      4.49 o
   0   6   5      653.28      632.91      5.36 o
   1   6   5      955.74      908.89     17.02 o
   2   6   5      132.44      129.19      8.38 o
   3   6   5       29.42       31.48      6.18 o
   4   6   5      395.22      415.52     14.95 o
   5   6   5      299.98      272.80      9.71 o
   6   6   5       33.83       38.76      6.70 o
   7   6   5        7.90        6.99      6.08 o
   8   6   5        2.57       10.09     11.19 o
 -12   7   5       21.31       28.88      6.43 o
 -11   7   5       46.34       51.86      5.82 o
 -10   7   5      188.24      187.37      7.42 o
  -9   7   5      102.18      106.58      7.22 o
  -8   7   5      197.79      188.27     10.16 o
  -7   7   5      333.55      315.69      8.18 o
  -6   7   5      356.10      341.86      8.65 o
  -5   7   5      440.40      465.38      7.26 o
  -4   7   5        3.94        4.58      1.79 o
  -3   7   5      283.47      294.07      4.45 o
  -2   7   5      183.42      201.11      3.87 o
  -1   7   5       99.92       85.40      2.58 o
   0   7   5      287.29      271.04      4.11 o
   1   7   5       46.43       48.27      2.46 o
   2   7   5        0.04        1.68      5.24 o
   3   7   5      389.13      392.21     10.63 o
   4   7   5      182.12      168.50     10.05 o
   5   7   5       28.43       32.57      6.39 o
   6   7   5        2.46        9.08      5.50 o
   7   7   5       22.82       26.30      6.91 o
 -12   8   5        8.36        7.42      7.79 o
 -11   8   5       12.96       14.53      5.30 o
 -10   8   5       10.22       11.78      6.05 o
  -9   8   5       34.41       38.21     18.82 o
  -8   8   5      267.90      255.38     11.45 o
  -7   8   5      288.42      279.79      7.74 o
  -6   8   5       39.43       46.10      4.61 o
  -5   8   5       51.41       56.11      4.19 o
  -4   8   5      188.72      189.78      3.73 o
  -3   8   5       20.40       22.06      2.50 o
  -2   8   5     1938.48     1877.16     17.03 o
  -1   8   5     1660.18     1638.43     10.50 o
   0   8   5     1676.91     1622.77     34.31 o
   1   8   5      580.56      569.40      7.07 o
   2   8   5       50.52       54.58      9.52 o
   3   8   5      204.39      185.78      8.42 o
   4   8   5      151.62      157.55      8.06 o
   5   8   5       92.14       89.58      7.57 o
   6   8   5      131.84      131.57      9.68 o
   7   8   5       23.87       35.96      7.11 o
 -12   9   5       27.68       30.91     12.27 o
 -11   9   5       55.24       65.40      6.18 o
 -10   9   5       71.01       72.60      7.09 o
  -9   9   5      588.51      562.91     17.02 o
  -8   9   5      235.87      233.73      8.35 o
  -7   9   5        7.93       10.05      4.90 o
  -6   9   5       70.16       67.93      5.13 o
  -5   9   5      129.41      138.57      6.39 o
  -4   9   5      313.47      315.07      5.39 o
  -3   9   5      857.00      871.56     14.84 o
  -2   9   5     1252.02     1244.51     12.33 o
  -1   9   5      440.08      452.72      8.23 o
   0   9   5       33.82       34.37      3.53 o
   1   9   5      142.44      141.56      7.83 o
   2   9   5       40.46       42.13     10.09 o
   3   9   5        2.57        8.50      6.47 o
   4   9   5       12.86        9.75      6.50 o
   5   9   5        0.72        4.66      5.55 o
   6   9   5       23.26       23.72      9.65 o
   7   9   5       48.00       38.26      7.34 o
 -12  10   5        7.01       10.62      9.13 o
 -11  10   5        0.04        0.56      7.06 o
 -10  10   5        2.25        2.04      5.80 o
  -9  10   5       23.91       27.25      6.71 o
  -8  10   5       82.70       88.55      6.86 o
  -7  10   5       23.33       19.74      4.77 o
  -6  10   5       97.42       94.39      5.70 o
  -5  10   5      810.97      794.29     30.87 o
  -4  10   5      252.44      257.52      5.56 o
  -3  10   5       81.65       72.58      3.74 o
  -2  10   5       20.22       22.07      4.87 o
  -1  10   5      528.81      520.94      9.04 o
   0  10   5      240.52      248.32     12.05 o
   1  10   5      276.88      244.06     12.46 o
   2  10   5     1697.80     1694.27     27.30 o
   3  10   5      557.98      553.91     18.46 o
   4  10   5       25.75       24.82      6.51 o
   5  10   5        3.77        0.96      6.52 o
   6  10   5       64.22       66.43      8.21 o
   7  10   5       73.82       86.24      8.83 o
 -11  11   5       11.29       15.20     12.35 o
 -10  11   5       37.57       51.77      9.69 o
  -9  11   5      182.59      173.02      8.62 o
  -8  11   5      139.65      152.11     15.07 o
  -7  11   5      173.75      178.71      7.50 o
  -6  11   5      244.47      248.56      7.67 o
  -5  11   5      282.75      270.95      7.45 o
  -4  11   5      147.38      149.73      5.01 o
  -3  11   5      220.01      224.61      6.75 o
  -2  11   5      358.21      335.37      8.33 o
  -1  11   5      270.43      249.47      7.36 o
   0  11   5       60.87       70.74      9.37 o
   1  11   5       18.62       21.71      8.17 o
   2  11   5        0.34       -0.50     10.38 o
   3  11   5        1.61        1.72      9.53 o
   4  11   5       14.35        3.60      5.84 o
   5  11   5       38.09       36.83      7.53 o
   6  11   5        0.25        1.97      6.64 o
   7  11   5       21.08       21.86      7.18 o
 -10  12   5        1.58        4.47      6.12 o
  -9  12   5        0.15        2.43      5.59 o
  -8  12   5       13.53       12.71      5.59 o
  -7  12   5       74.30       73.26      6.39 o
  -6  12   5      112.54      117.50      6.33 o
  -5  12   5      162.77      158.43      6.70 o
  -4  12   5      158.45      151.14      5.37 o
  -3  12   5      123.93      123.46      6.91 o
  -2  12   5       27.68       26.61      5.00 o
  -1  12   5       93.66       94.28      6.03 o
   0  12   5      361.93      359.90     13.95 o
   1  12   5      378.68      372.85     15.54 o
   2  12   5      214.70      217.23     13.51 o
   3  12   5      274.97      277.94     14.09 o
   4  12   5       62.13       62.47     11.55 o
   5  12   5       28.26       30.19      7.28 o
   6  12   5       29.51       22.22      7.91 o
   7  12   5       25.78       44.97     10.55 o
 -10  13   5       74.47       84.64     11.92 o
  -9  13   5       16.33       18.57      6.10 o
  -8  13   5       13.72       21.72      5.98 o
  -7  13   5       77.00       76.38      6.55 o
  -6  13   5       17.35       17.10      5.25 o
  -5  13   5      287.79      283.92      8.07 o
  -4  13   5      291.52      284.63      6.88 o
  -3  13   5       74.10       73.86      4.73 o
  -2  13   5       46.50       47.18      5.90 o
  -1  13   5        8.61        8.75      9.31 o
   0  13   5       26.98       22.04      9.50 o
   1  13   5       64.64       57.39      9.54 o
   2  13   5       41.87       35.55      9.41 o
   3  13   5       12.39        6.27     10.29 o
   4  13   5        4.05        0.74     11.11 o
   5  13   5        1.39       -2.44      6.29 o
   6  13   5        7.42        9.76      6.78 o
   7  13   5        0.06        4.60      9.10 o
 -10  14   5        4.80       -0.16     12.67 o
  -9  14   5        0.59        3.40      6.18 o
  -8  14   5        4.73        7.25      5.69 o
  -7  14   5       69.12       73.64      6.81 o
  -6  14   5       96.47       89.35      6.61 o
  -5  14   5       87.40       93.61      6.10 o
  -4  14   5       64.75       65.99      4.96 o
  -3  14   5      338.44      330.79      7.39 o
  -2  14   5       20.59       23.00      5.66 o
  -1  14   5      106.30      105.81     10.21 o
   0  14   5      111.39      115.34     11.73 o
   1  14   5       20.19       30.26     10.65 o
   2  14   5       48.71       47.53     11.43 o
   3  14   5       31.89       35.31     11.12 o
   4  14   5       51.24       46.99      9.61 o
   5  14   5       81.68      113.50     14.87 o
   6  14   5        4.85        9.77      7.76 o
   7  14   5        5.01        3.88      9.00 o
  -9  15   5        2.83        1.14     10.29 o
  -8  15   5        0.06        0.41      5.24 o
  -7  15   5       18.37       25.89      6.08 o
  -6  15   5       43.23       42.19      5.92 o
  -5  15   5       24.69       24.15      5.06 o
  -4  15   5      142.34      136.78      6.11 o
  -3  15   5       30.23       28.76      4.53 o
  -2  15   5       77.32       72.34      6.82 o
  -1  15   5      238.01      216.10     13.70 o
   0  15   5       53.03       51.15     10.71 o
   1  15   5       28.31       43.96     11.07 o
   2  15   5        8.38        9.37     10.03 o
   3  15   5        2.19        3.29     10.72 o
   4  15   5        0.00        3.52     12.09 o
   5  15   5        8.83       11.50      9.86 o
   6  15   5       27.84       25.30      9.34 o
   7  15   5        8.53        2.79      9.42 o
  -9  16   5        0.04        3.20     10.87 o
  -8  16   5        0.09       -0.78     11.50 o
  -7  16   5        9.01       10.78      5.38 o
  -6  16   5       30.44       23.32      5.34 o
  -5  16   5      118.19      107.60      6.93 o
  -4  16   5      126.49       94.62     12.83 o
  -3  16   5      134.21      143.00      7.62 o
  -2  16   5       17.98       23.62      9.55 o
  -1  16   5        6.87       10.10      9.73 o
   0  16   5        0.06        1.90      9.29 o
   1  16   5       20.33       22.00     10.58 o
   2  16   5        4.02       29.19     10.15 o
   3  16   5       14.72       35.44     10.82 o
   4  16   5       37.14       42.60     10.72 o
   5  16   5       18.80       29.13     13.33 o
   6  16   5        0.10       -1.35     10.12 o
  -8  17   5       13.39       16.52     10.59 o
  -7  17   5       22.60       25.19      6.84 o
  -6  17   5       27.62       34.45      6.36 o
  -5  17   5        1.64        1.52      5.59 o
  -4  17   5        9.06        5.98      5.32 o
  -3  17   5        9.54        9.32      6.28 o
  -2  17   5       14.32        8.23      8.54 o
  -1  17   5        7.40        8.39      9.88 o
   0  17   5        6.77        6.54      8.08 o
   1  17   5       10.65        0.32      9.91 o
   2  17   5        7.75       17.42     11.20 o
   3  17   5        4.67       16.19     12.51 o
   4  17   5        0.13        5.15     12.03 o
  -8  18   5        0.93       -0.03     12.09 o
  -7  18   5        1.84        0.05      9.96 o
  -6  18   5        8.05       10.79      6.42 o
  -5  18   5        2.00        0.29      5.61 o
  -4  18   5        4.12        7.20      5.53 o
  -3  18   5       24.98       18.82     11.42 o
  -2  18   5       68.82       64.88     11.85 o
  -1  18   5        9.24        5.47     10.57 o
   0  18   5        0.00        8.99     10.51 o
   1  18   5        5.37       10.61     10.22 o
   2  18   5        1.63       22.18     12.80 o
   3  18   5        0.36        7.62     11.79 o
   4  18   5        0.12        1.97     13.04 o
  -7  19   5       10.75       22.34     12.11 o
  -6  19   5        3.40        5.50      6.32 o
  -5  19   5        5.63        5.35      5.99 o
  -4  19   5        4.17        6.65      6.40 o
  -3  19   5        9.78       17.81     11.97 o
  -2  19   5       33.73       33.56     12.27 o
  -1  19   5        7.70        9.27     10.74 o
   0  19   5       41.23       45.71     12.79 o
   1  19   5        9.24       19.82     12.04 o
   2  19   5        0.51       -0.17     12.31 o
   3  19   5        1.01        5.16     10.81 o
  -6  20   5        0.28        1.48     10.24 o
  -5  20   5        5.16        3.46      6.16 o
  -4  20   5        0.15        4.21      8.13 o
  -3  20   5        1.09       13.90     12.11 o
  -2  20   5        1.31        4.33     11.59 o
  -1  20   5       19.44       32.84     11.84 o
   0  20   5        5.94        4.84     10.93 o
   1  20   5        1.14       -4.80     12.45 o
   2  20   5       20.83       14.05     13.51 o
  -6  21   5        9.62        6.13     12.27 o
  -5  21   5       11.15       18.37     10.98 o
  -4  21   5        4.25        4.99      7.43 o
  -3  21   5        0.67       14.22     12.31 o
  -2  21   5        0.29        5.26     10.34 o
  -1  21   5       10.73       25.58     12.86 o
   0  21   5        0.02       12.69     11.38 o
   1  21   5        2.22       13.79     13.31 o
  -3  22   5       14.54        8.47     12.63 o
  -2  22   5        5.24       12.45     10.94 o
  -1  22   5       14.90       13.85     10.99 o
 -12   0   6        2.08        3.68      6.60 o
 -11   0   6       14.29       21.29     10.39 o
 -10   0   6       57.26       60.60     11.14 o
  -9   0   6       50.42       43.64     10.98 o
  -8   0   6      808.93      778.04     20.91 o
  -7   0   6     1173.08     1147.33     22.43 o
  -6   0   6      406.19      387.33      6.53 o
  -5   0   6      151.35      132.50      5.24 o
  -4   0   6      150.97      153.94      5.78 o
  -3   0   6        0.91       12.26      6.14 o
  -2   0   6       30.08       32.00      2.57 o
  -1   0   6       56.64       60.80      3.67 o
   0   0   6      299.22      326.87      7.13 o
   1   0   6      156.48      170.61     10.91 o
   2   0   6        0.19       -0.50      4.94 o
   3   0   6       35.38       34.92      5.91 o
   4   0   6       10.39        9.48      6.26 o
   5   0   6      113.40      106.02      8.27 o
   6   0   6        1.10        3.84      5.85 o
   7   0   6       11.17       12.85     10.85 o
 -12   1   6       16.95       16.93      5.25 o
 -11   1   6        8.53        4.24      4.86 o
 -10   1   6       17.54       15.58      7.06 o
  -9   1   6       18.33       19.78      7.23 o
  -8   1   6      107.39       99.10      7.27 o
  -7   1   6        1.97        2.72      5.96 o
  -6   1   6        3.50        5.14      2.08 o
  -5   1   6        0.01        1.02      0.80 o
  -4   1   6     1705.66     1763.58     22.88 o
  -3   1   6     1927.33     1884.63      9.51 o
  -2   1   6      549.37      558.52      4.04 o
  -1   1   6       77.21       64.73      2.22 o
   0   1   6      106.43      104.43      2.43 o
   1   1   6      293.42      307.42      4.92 o
   2   1   6       48.76       39.44      2.50 o
   3   1   6       35.14       46.67      4.23 o
   4   1   6      468.78      447.79      8.76 o
   5   1   6       25.14       26.27      4.69 o
   6   1   6       90.85      106.26      6.88 o
   7   1   6       14.25       19.36      5.84 o
 -12   2   6        4.77        9.65      7.80 o
 -11   2   6       25.68       20.09      5.21 o
 -10   2   6      136.74      127.58      6.27 o
  -9   2   6      110.83      116.59      5.86 o
  -8   2   6      497.92      495.52      8.32 o
  -7   2   6      631.61      610.85      6.11 o
  -6   2   6      495.05      470.80      4.14 o
  -5   2   6      404.52      368.84      5.21 o
  -4   2   6      195.71      200.07      3.54 o
  -3   2   6       82.83       67.98      2.13 o
  -2   2   6      170.24      158.42      2.16 o
  -1   2   6       47.31       43.06      2.06 o
   0   2   6      332.92      336.24      5.18 o
   1   2   6      140.17      136.29      3.06 o
   2   2   6        4.96        9.14      4.27 o
   3   2   6        2.21        3.18      4.51 o
   4   2   6       15.99       20.05      4.89 o
   5   2   6       48.07       45.84      5.78 o
   6   2   6        2.37        2.36      5.47 o
   7   2   6        0.02        2.33      5.58 o
 -12   3   6        8.18       17.38      8.30 o
 -11   3   6       80.50       76.03      6.29 o
 -10   3   6       21.43       20.94      4.55 o
  -9   3   6        0.99        1.05      4.37 o
  -8   3   6        0.47        1.66      3.94 o
  -7   3   6       31.55       35.50      2.84 o
  -6   3   6        3.22        3.21      1.97 o
  -5   3   6      254.94      259.74      5.12 o
  -4   3   6       25.16       28.69      2.59 o
  -3   3   6      184.99      169.76      3.17 o
  -2   3   6     1450.82     1454.74     10.72 o
  -1   3   6      387.21      402.87      4.05 o
   0   3   6      192.10      193.83      5.69 o
   1   3   6      100.87      112.65      3.47 o
   2   3   6      219.72      218.44      6.45 o
   3   3   6       68.73       65.12      5.25 o
   4   3   6      354.50      374.73     10.76 o
   5   3   6       54.80       51.05      7.16 o
   6   3   6       37.11       39.84      6.07 o
   7   3   6        5.22        6.03      5.46 o
 -12   4   6       50.97       54.09      8.16 o
 -11   4   6       48.07       45.16      5.48 o
 -10   4   6       53.57       62.38      6.53 o
  -9   4   6      263.20      264.62      8.68 o
  -8   4   6      260.74      260.87     14.20 o
  -7   4   6       28.36       25.80      3.58 o
  -6   4   6      515.36      528.29     10.56 o
  -5   4   6      966.66      984.27     18.94 o
  -4   4   6      454.75      434.96      5.95 o
  -3   4   6     1467.64     1441.23      8.34 o
  -2   4   6      101.37       79.91      1.64 o
  -1   4   6      184.43      182.48      5.46 o
   0   4   6      198.27      188.68      6.86 o
   1   4   6       23.66       20.28      2.79 o
   2   4   6        0.85        1.45      5.57 o
   3   4   6        0.01        1.40      5.48 o
   4   4   6       15.14       18.79      6.12 o
   5   4   6       33.35       41.76      7.02 o
   6   4   6        3.37        7.82      6.24 o
   7   4   6        0.38       -2.41      6.05 o
 -12   5   6       32.13       24.98      7.71 o
 -11   5   6       42.26       49.76      8.92 o
 -10   5   6       68.68       61.41      5.35 o
  -9   5   6        2.68        6.22      4.33 o
  -8   5   6      110.55      102.50      5.74 o
  -7   5   6        0.01        1.82      2.58 o
  -6   5   6        3.99        5.50      2.19 o
  -5   5   6       29.37       25.98      2.56 o
  -4   5   6       14.84       16.05      4.30 o
  -3   5   6        5.27        9.10      2.94 o
  -2   5   6      858.62      847.80     11.49 o
  -1   5   6      955.58      934.70      8.15 o
   0   5   6      775.00      773.98     11.53 o
   1   5   6       55.89       53.16      5.71 o
   2   5   6       52.45       49.34      6.18 o
   3   5   6      209.06      229.25      9.60 o
   4   5   6       60.86       65.66      7.08 o
   5   5   6       33.38       33.33      6.48 o
   6   5   6       59.72       73.95      7.69 o
   7   5   6        7.01       11.63      7.22 o
 -12   6   6       13.30       10.06      7.41 o
 -11   6   6       50.01       68.07      9.03 o
 -10   6   6       40.45       45.15      5.47 o
  -9   6   6      181.68      185.21      7.66 o
  -8   6   6       19.31       24.39      4.78 o
  -7   6   6      537.20      522.19      6.75 o
  -6   6   6      345.66      327.78     17.79 o
  -5   6   6      135.02      116.95     13.13 o
  -4   6   6      182.97      176.53      5.76 o
  -3   6   6      292.72      268.80      9.73 o
  -2   6   6      826.57      764.91      5.87 o
  -1   6   6      144.66      154.11      3.34 o
   0   6   6       31.35       35.57      2.44 o
   1   6   6        5.61        8.18      5.29 o
   2   6   6      119.56      106.17      7.29 o
   3   6   6       20.05       18.83      6.56 o
   4   6   6       20.32       25.25      6.84 o
   5   6   6      109.27       95.33      7.43 o
   6   6   6        6.49       11.62      6.92 o
   7   6   6        9.82       10.04      6.72 o
 -12   7   6        1.95       13.02      7.55 o
 -11   7   6        3.86        3.48      7.20 o
 -10   7   6       47.37       48.32      8.40 o
  -9   7   6       50.66       61.04      5.92 o
  -8   7   6        0.34        0.60      4.05 o
  -7   7   6      108.28      105.75      5.08 o
  -6   7   6      502.13      531.20      7.82 o
  -5   7   6      303.03      299.86      5.02 o
  -4   7   6       83.05       83.53      3.98 o
  -3   7   6       15.33       19.65      2.88 o
  -2   7   6       12.42       14.64      2.22 o
  -1   7   6      286.98      266.22      3.83 o
   0   7   6      719.28      703.98      8.96 o
   1   7   6      854.69      799.93     12.99 o
   2   7   6      586.19      571.07     16.67 o
   3   7   6       85.82       85.24      8.20 o
   4   7   6      129.48      118.66     10.92 o
   5   7   6       12.82        3.79      6.47 o
   6   7   6       24.03       30.96      6.93 o
   7   7   6       19.80       21.31      7.58 o
 -12   8   6        3.30        5.12      9.20 o
 -11   8   6       30.63       37.09      8.53 o
 -10   8   6       45.90       61.11     12.56 o
  -9   8   6      123.39      123.29      6.89 o
  -8   8   6      114.31      118.09      8.71 o
  -7   8   6        2.10        1.21      3.86 o
  -6   8   6       21.04       25.57      4.99 o
  -5   8   6      284.11      267.46      5.46 o
  -4   8   6      323.38      301.88     11.35 o
  -3   8   6      153.04      153.42      3.59 o
  -2   8   6       42.87       40.78      3.09 o
  -1   8   6       33.05       30.88      2.72 o
   0   8   6      644.59      650.49     15.80 o
   1   8   6      247.05      224.26      8.68 o
   2   8   6       41.45       51.18      6.86 o
   3   8   6        0.47        4.01      5.97 o
   4   8   6       14.50       16.32      6.38 o
   5   8   6       12.32       18.30      6.51 o
   6   8   6       22.38       27.52      7.80 o
   7   8   6        6.27       16.71      8.26 o
 -12   9   6        0.03       -4.54     11.47 o
 -11   9   6        5.90       11.06      8.02 o
 -10   9   6        5.08       17.92     11.92 o
  -9   9   6        2.20        6.09      9.46 o
  -8   9   6        2.91        2.48      4.48 o
  -7   9   6       86.14       80.67      5.29 o
  -6   9   6       20.15       23.42      3.88 o
  -5   9   6      205.03      197.22      5.38 o
  -4   9   6      108.74       92.96      5.85 o
  -3   9   6      487.16      471.71     14.13 o
  -2   9   6      129.14      114.54      4.16 o
  -1   9   6       75.22       76.01      4.71 o
   0   9   6      295.69      302.69     12.87 o
   1   9   6      113.01      100.75      9.61 o
   2   9   6      186.46      175.14      8.47 o
   3   9   6       15.60       14.51      6.24 o
   4   9   6       40.62       35.27      7.54 o
   5   9   6       40.36       48.17      7.73 o
   6   9   6       10.60       16.94      6.71 o
   7   9   6        3.44        6.44      9.13 o
 -11  10   6       12.59       18.32      9.43 o
 -10  10   6       73.48       82.41     13.06 o
  -9  10   6        0.39        9.73      9.51 o
  -8  10   6       27.00       17.99      4.60 o
  -7  10   6       20.88       25.16      4.58 o
  -6  10   6      134.26      125.22      5.52 o
  -5  10   6      139.74      125.80      5.15 o
  -4  10   6      245.10      237.21      7.89 o
  -3  10   6       37.06       34.17      5.05 o
  -2  10   6       19.12       14.46      4.56 o
  -1  10   6      420.13      390.95      9.80 o
   0  10   6      368.63      387.22     14.53 o
   1  10   6       10.69       15.59      8.62 o
   2  10   6        1.31        1.59      8.90 o
   3  10   6       27.93       24.73      6.81 o
   4  10   6        7.63       11.26      6.50 o
   5  10   6       16.05       27.24      6.85 o
   6  10   6       26.92       22.30      7.00 o
   7  10   6       18.13       22.46     10.24 o
 -11  11   6        0.46        6.71     12.43 o
 -10  11   6       36.24       33.86      9.37 o
  -9  11   6        7.60       11.14      9.96 o
  -8  11   6        0.62       -0.95      8.75 o
  -7  11   6        2.51        4.84      4.16 o
  -6  11   6       55.37       49.16      4.85 o
  -5  11   6       31.28       29.17      4.09 o
  -4  11   6      152.97      143.67      7.16 o
  -3  11   6       74.67       73.12      6.02 o
  -2  11   6       25.26       15.34      6.59 o
  -1  11   6      408.39      355.48      8.34 o
   0  11   6       15.40       24.83      9.32 o
   1  11   6        4.76       11.45      9.50 o
   2  11   6       11.55       17.76     10.38 o
   3  11   6       28.47       25.55      7.43 o
   4  11   6       13.43       11.25      7.11 o
   5  11   6       22.23       33.42      7.90 o
   6  11   6       17.69       18.90      6.84 o
   7  11   6        3.46       11.29      9.40 o
 -10  12   6       16.59       19.90     11.71 o
  -9  12   6        0.90        4.85     10.56 o
  -8  12   6       26.54       33.93     10.00 o
  -7  12   6      138.27      124.53      6.49 o
  -6  12   6       71.01       68.38      5.06 o
  -5  12   6       18.53       13.37      3.93 o
  -4  12   6       70.81       62.71      6.29 o
  -3  12   6      188.43      180.56      7.73 o
  -2  12   6       56.68       63.91      5.76 o
  -1  12   6        0.21        0.04      8.04 o
   0  12   6      116.66      102.83     10.16 o
   1  12   6        5.02        6.55      7.89 o
   2  12   6       27.37       29.25      9.46 o
   3  12   6       29.31       51.46     11.57 o
   4  12   6        0.34        1.22      6.92 o
   5  12   6       16.76       19.81      7.12 o
   6  12   6        0.90        7.73      9.65 o
   7  12   6        2.05        5.30      8.41 o
 -10  13   6        0.04        2.62     12.01 o
  -9  13   6       11.53       10.09     11.31 o
  -8  13   6       40.94       40.33      9.82 o
  -7  13   6        0.72        2.88      9.93 o
  -6  13   6       17.84       20.38      4.75 o
  -5  13   6       28.86       29.68      6.12 o
  -4  13   6        5.24        0.78      5.77 o
  -3  13   6       77.55       99.99     20.02 o
  -2  13   6        2.88        5.32      4.82 o
  -1  13   6        2.01        4.14      9.27 o
   0  13   6       12.67       10.72      7.79 o
   1  13   6        0.65       -0.42      9.61 o
   2  13   6        5.50       15.08     10.48 o
   3  13   6        0.32       -1.84      9.08 o
   4  13   6        0.03        1.42      8.94 o
   5  13   6        4.46        2.92      7.65 o
   6  13   6       20.65       17.98     10.79 o
 -10  14   6        0.11        3.00      8.88 o
  -9  14   6       30.34       26.53     11.10 o
  -8  14   6        4.54        6.14      8.21 o
  -7  14   6        6.38        2.82      9.97 o
  -6  14   6        0.05       -3.40      9.61 o
  -5  14   6        0.04        4.54      4.57 o
  -4  14   6        2.88        4.87      5.84 o
  -3  14   6       13.24       13.43      5.41 o
  -2  14   6       93.34      110.06      7.02 o
  -1  14   6        0.39       -1.84      9.51 o
   0  14   6        5.36        8.20      8.25 o
   1  14   6       25.97       26.93     10.21 o
   2  14   6        1.09        2.62      8.69 o
   3  14   6        3.69        3.67     11.02 o
   4  14   6        0.00       -3.27      7.65 o
   5  14   6       11.58        4.82      7.20 o
   6  14   6        0.00       -1.49      9.50 o
  -9  15   6        2.07       10.61      9.96 o
  -8  15   6        2.15        4.86     10.30 o
  -7  15   6        1.68        2.85      9.74 o
  -6  15   6        4.40        7.01      9.98 o
  -5  15   6       17.30       17.94      5.04 o
  -4  15   6        9.39       16.48      6.54 o
  -3  15   6      148.76      141.43      7.92 o
  -2  15   6        2.58        5.01      5.65 o
  -1  15   6       17.35       28.19      8.59 o
   0  15   6       13.53       14.54      8.47 o
   1  15   6       10.71       14.24      9.38 o
   2  15   6       61.75       77.26     12.92 o
   3  15   6        8.97       11.86     11.36 o
   4  15   6        0.02        3.23     11.18 o
   5  15   6       14.74       15.26     11.45 o
  -9  16   6        2.35       -1.93     12.64 o
  -8  16   6        0.27        0.71     11.53 o
  -7  16   6        7.60        9.72      8.03 o
  -6  16   6       80.44       77.13     11.36 o
  -5  16   6      102.89      112.78     11.87 o
  -4  16   6       82.22       90.36      7.81 o
  -3  16   6       22.59       40.41     10.66 o
  -2  16   6       87.24       92.57     10.29 o
  -1  16   6        5.82        8.80     10.10 o
   0  16   6       18.28       15.17      8.51 o
   1  16   6      108.43      101.64     11.26 o
   2  16   6       34.21       46.79     12.21 o
   3  16   6        0.60        9.92      9.63 o
   4  16   6       31.90       36.72     11.77 o
  -8  17   6       39.15       49.42     10.62 o
  -7  17   6        0.39        2.09     10.39 o
  -6  17   6        0.79        1.64      7.55 o
  -5  17   6        1.95        1.82      7.52 o
  -4  17   6        1.12        6.25      6.00 o
  -3  17   6        3.52        4.45      5.81 o
  -2  17   6        2.08        0.12      9.79 o
  -1  17   6       20.66       21.79     10.88 o
   0  17   6        7.19        4.07      9.98 o
   1  17   6        9.39        7.70      8.54 o
   2  17   6       84.88       77.72     12.65 o
   3  17   6       37.08       37.15     12.96 o
  -8  18   6       35.82       56.39     13.28 o
  -7  18   6       55.56       57.09     12.55 o
  -6  18   6       42.07       55.49     11.67 o
  -5  18   6      112.51      122.02     12.79 o
  -4  18   6      249.84      235.25     17.94 o
  -3  18   6        6.65       10.63     11.04 o
  -2  18   6       36.61       37.22     12.19 o
  -1  18   6       53.06       69.50     11.57 o
   0  18   6       56.39       65.19     12.82 o
   1  18   6       46.32       45.29     10.45 o
   2  18   6       63.26       74.69     11.93 o
   3  18   6       40.41       58.40     14.70 o
  -7  19   6        1.19       -2.03     10.05 o
  -6  19   6        0.35        4.97      9.70 o
  -5  19   6        2.31        5.56      9.19 o
  -4  19   6       27.50       19.85      6.80 o
  -3  19   6       73.16       67.64     12.83 o
  -2  19   6        0.02        1.23     10.37 o
  -1  19   6        0.01       -3.71     11.35 o
   0  19   6       32.07       42.74     12.88 o
   1  19   6       22.72       11.27     10.45 o
   2  19   6       33.78       35.55     10.64 o
  -6  20   6       42.90       44.25     12.08 o
  -5  20   6       40.61       47.74     11.72 o
  -3  20   6       52.28       59.40     13.33 o
  -2  20   6       19.40       12.22      9.83 o
  -1  20   6        5.73        2.40     10.45 o
   0  20   6       17.66       18.68     10.03 o
   1  20   6        9.98        8.30     12.07 o
  -5  21   6        3.52        7.25      8.42 o
  -3  21   6       41.80       48.44     13.25 o
  -2  21   6       28.41       41.76     13.21 o
  -1  21   6       19.78       15.44     12.90 o
   0  21   6       29.84       41.53     12.90 o
 -12   1   7        5.79        7.63      8.43 o
 -11   1   7        5.43        7.26      7.79 o
 -10   1   7       16.42       16.57      7.00 o
  -9   1   7        0.25        0.48      3.97 o
  -8   1   7       81.08       72.78      4.86 o
  -7   1   7       50.19       51.10      2.80 o
  -6   1   7        0.56        0.66      0.79 o
  -5   1   7        4.17        5.83      1.44 o
  -4   1   7      210.05      213.47      5.69 o
  -3   1   7      291.64      297.98      4.58 o
  -2   1   7        1.83        1.92      1.53 o
  -1   1   7        0.13       -0.14      1.74 o
   0   1   7      182.94      189.72      4.40 o
   1   1   7      104.52      112.02      4.49 o
   2   1   7        5.29        7.26      3.75 o
   3   1   7        1.05        0.55      4.04 o
   4   1   7        2.33        1.38      4.38 o
   5   1   7        0.07        1.43      4.80 o
   6   1   7        1.06        1.77      5.52 o
   7   1   7        3.73        3.35      6.03 o
 -12   2   7        0.12        4.21      7.74 o
 -11   2   7       10.78       22.24      7.27 o
 -10   2   7        0.10        2.88      5.77 o
  -9   2   7        1.81        6.20      6.67 o
  -8   2   7       89.90       84.77      4.39 o
  -7   2   7      335.63      337.43      4.69 o
  -6   2   7       37.00       35.63      2.72 o
  -5   2   7       51.46       48.26      2.60 o
  -4   2   7      111.03      122.19      3.07 o
  -3   2   7      296.11      292.40      3.60 o
  -2   2   7        1.97        6.05      2.30 o
  -1   2   7        0.10        0.81      1.74 o
   0   2   7        2.70        4.27      1.11 o
   1   2   7        6.68       11.74      3.54 o
   2   2   7        9.85       10.01      3.78 o
   3   2   7       37.92       42.71      4.74 o
   4   2   7      204.29      201.33      6.48 o
   5   2   7       64.85       73.59      6.70 o
   6   2   7        0.14        2.94      5.34 o
   7   2   7        1.56        2.27      5.98 o
 -12   3   7        3.32        7.37      7.39 o
 -11   3   7        1.43        5.07      7.34 o
 -10   3   7       25.53       35.56      7.25 o
  -9   3   7       27.58       31.87      6.24 o
  -8   3   7       94.49       98.73      7.01 o
  -7   3   7      147.61      135.75      3.44 o
  -6   3   7      275.31      272.31      7.76 o
  -5   3   7      296.36      303.00      6.83 o
  -4   3   7      559.23      529.40     10.68 o
  -3   3   7       14.65       20.02      2.03 o
  -2   3   7       58.38       57.93      1.96 o
  -1   3   7      165.39      180.47      3.16 o
   0   3   7      146.70      161.13      4.55 o
   1   3   7      200.31      190.74      5.26 o
   2   3   7      192.75      197.91      5.79 o
   3   3   7       45.64       47.78      4.78 o
   4   3   7        3.69        5.74      4.92 o
   5   3   7       15.38       10.77      5.41 o
   6   3   7        0.00        2.52      5.67 o
   7   3   7        8.02        3.45      6.43 o
 -12   4   7        0.52        5.44      7.37 o
 -11   4   7        5.00        3.56      7.92 o
 -10   4   7        4.57        3.07      7.12 o
  -9   4   7      117.93      112.81      8.24 o
  -8   4   7      248.12      248.29     13.61 o
  -7   4   7       12.83       18.70      4.01 o
  -6   4   7       10.48        6.72      4.28 o
  -5   4   7        0.75        1.88      2.43 o
  -4   4   7      518.87      521.41      6.64 o
  -3   4   7      491.57      452.68      6.37 o
  -2   4   7        6.81        7.03      1.19 o
  -1   4   7        8.29       14.27      2.02 o
   0   4   7      133.26      129.34     11.42 o
   1   4   7       13.00       13.30      5.16 o
   2   4   7       12.98       15.11      6.40 o
   3   4   7      212.51      222.69      9.55 o
   4   4   7      160.31      144.06      8.70 o
   5   4   7       59.39       63.72      6.10 o
   6   4   7       13.25       15.39      5.94 o
   7   4   7       19.77       20.78      7.15 o
 -12   5   7        1.22       -0.20      7.84 o
 -11   5   7        0.24        5.46      7.24 o
 -10   5   7       36.85       43.75      8.13 o
  -9   5   7       75.91       76.16      8.59 o
  -8   5   7      499.36      503.80     18.06 o
  -7   5   7      537.65      545.75      9.85 o
  -6   5   7       58.40       57.29      6.63 o
  -5   5   7      124.18      136.28      8.02 o
  -4   5   7       42.86       38.86      3.47 o
  -3   5   7      239.01      259.94      5.88 o
  -2   5   7      362.43      334.47      3.26 o
  -1   5   7      588.70      593.91      6.86 o
   0   5   7      472.48      482.83     10.30 o
   1   5   7       11.63        9.24      5.29 o
   2   5   7        0.21        5.21      6.06 o
   3   5   7        2.50        6.21      6.60 o
   4   5   7        9.61       11.28      6.43 o
   5   5   7       41.11       59.39     17.24 o
   6   5   7        2.79        7.42      6.57 o
   7   5   7        0.57        2.01      8.97 o
 -12   6   7       28.76       22.89      8.34 o
 -11   6   7       11.03       12.76      6.55 o
 -10   6   7        5.88        4.62      6.51 o
  -9   6   7       33.21       37.84     11.73 o
  -8   6   7        1.54        4.37      9.16 o
  -7   6   7        1.31        3.48      4.48 o
  -6   6   7        3.85        7.70      4.32 o
  -5   6   7        0.71        2.01      4.54 o
  -4   6   7       29.58       32.89      3.61 o
  -3   6   7      313.78      299.01      5.91 o
  -2   6   7      320.01      313.57      7.16 o
  -1   6   7      151.29      164.82      4.71 o
   0   6   7      182.61      180.14     10.26 o
   1   6   7       65.92       62.83      6.38 o
   2   6   7      105.70      104.32      7.31 o
   3   6   7      359.27      350.64     11.03 o
   4   6   7       40.35       47.14      7.35 o
   5   6   7       17.48       20.71      7.16 o
   6   6   7       26.50       22.31      7.90 o
   7   6   7       10.35        5.04      8.73 o
 -12   7   7       12.19       16.42     10.30 o
 -11   7   7       37.70       47.20      8.01 o
 -10   7   7        5.97       14.05     11.60 o
  -9   7   7      258.37      261.80     15.72 o
  -8   7   7      187.42      194.95     13.29 o
  -7   7   7       80.06       78.97      5.84 o
  -6   7   7      383.31      393.78      9.26 o
  -5   7   7      307.28      334.40      8.67 o
  -4   7   7      211.14      196.94      5.53 o
  -3   7   7      162.90      182.42      5.27 o
  -2   7   7      304.07      313.00      6.19 o
  -1   7   7     1378.19     1350.25     11.57 o
   0   7   7       33.83       33.74      5.75 o
   1   7   7       14.16        7.73      6.08 o
   2   7   7        0.11       -1.37      5.83 o
   3   7   7       32.39       41.41      7.44 o
   4   7   7        8.86       15.45      7.13 o
   5   7   7       13.19       20.20      6.76 o
   6   7   7        0.28        4.51      7.11 o
   7   7   7        0.04        6.19     10.10 o
 -11   8   7       17.98       24.78      7.43 o
 -10   8   7        6.51       15.15     11.80 o
  -9   8   7        2.52        2.95      9.93 o
  -8   8   7        1.61        1.34      9.88 o
  -7   8   7      179.29      162.52      6.78 o
  -6   8   7       17.54       13.35      7.73 o
  -5   8   7       10.26        8.24      7.38 o
  -4   8   7       17.87       20.45      4.76 o
  -3   8   7      448.41      428.37      8.65 o
  -2   8   7      429.28      424.74      7.36 o
  -1   8   7      103.43       95.27      5.02 o
   0   8   7       81.91       81.70      6.97 o
   1   8   7      147.71      153.44      8.32 o
   2   8   7      147.81      142.44      8.33 o
   3   8   7      148.38      126.32      8.38 o
   4   8   7       80.81       81.57     14.68 o
   5   8   7       61.78       76.91      8.46 o
   6   8   7       29.02       38.27      8.08 o
   7   8   7        6.50        2.79     10.63 o
 -11   9   7       42.46       46.93      7.99 o
 -10   9   7      122.00      124.34     13.75 o
  -9   9   7       99.70       90.21     11.69 o
  -8   9   7        3.66        3.94      8.36 o
  -7   9   7      155.67      171.09     12.76 o
  -6   9   7      415.27      413.40     14.62 o
  -5   9   7      365.59      362.23     13.83 o
  -4   9   7      481.48      444.45      9.55 o
  -3   9   7     2308.70     2242.21     34.28 o
  -2   9   7      220.39      214.80      6.75 o
  -1   9   7        2.62        5.67      3.64 o
   0   9   7      163.60      170.45     10.35 o
   1   9   7      381.99      386.69     11.49 o
   2   9   7       76.78       70.82      7.74 o
   3   9   7       27.25       35.45      7.37 o
   4   9   7        0.18        5.59      6.70 o
   5   9   7       33.80       37.07      7.06 o
   6   9   7        6.32        6.96      8.94 o
 -11  10   7       65.26       85.82     13.59 o
 -10  10   7      152.03      160.50     13.84 o
  -9  10   7       31.18       45.54     10.88 o
  -8  10   7       25.23       27.90      9.41 o
  -7  10   7        6.69       11.89      7.27 o
  -6  10   7        4.24        9.90      8.70 o
  -5  10   7       10.31        7.63      8.20 o
  -4  10   7       40.61       36.93      5.66 o
  -3  10   7      293.72      292.74      8.34 o
  -2  10   7       34.86       34.33     10.08 o
  -1  10   7      149.00      143.23      5.78 o
   0  10   7      660.93      635.25     17.73 o
   1  10   7      563.63      496.76     12.48 o
   2  10   7       51.47       59.19      8.03 o
   3  10   7       39.19       41.66      6.90 o
   4  10   7        0.06       -0.35      7.42 o
   5  10   7       62.06       67.00      8.47 o
   6  10   7       70.15       69.30     11.39 o
 -10  11   7       38.99       40.26     11.04 o
  -9  11   7      122.09      121.92     13.08 o
  -8  11   7       93.44       86.02     11.89 o
  -7  11   7      138.73      139.89     12.41 o
  -6  11   7      181.97      166.23     11.81 o
  -5  11   7      343.19      344.84     13.58 o
  -4  11   7      389.65      385.10      9.68 o
  -3  11   7      796.88      771.35     12.55 o
  -2  11   7      695.05      685.66     11.27 o
  -1  11   7      379.28      360.44     14.16 o
   0  11   7      145.65      155.31     11.83 o
   1  11   7      159.56      177.82      9.58 o
   2  11   7       42.19       56.36      7.51 o
   3  11   7       34.28       40.27      7.52 o
   4  11   7       52.85       55.43      7.78 o
   5  11   7       30.02       24.67      7.47 o
   6  11   7        3.38       16.85     11.19 o
 -10  12   7       54.33       48.47     13.12 o
  -9  12   7       61.69       71.75     12.34 o
  -8  12   7       22.59       32.20     11.07 o
  -7  12   7       22.25       32.86     10.37 o
  -6  12   7        2.93        6.69      9.05 o
  -5  12   7       12.36       10.99      8.35 o
  -4  12   7       25.01       25.12      5.38 o
  -3  12   7       50.52       49.25      5.80 o
  -2  12   7        2.83        1.64      4.70 o
  -1  12   7      175.13      154.13     11.49 o
   0  12   7       45.00       53.07     10.56 o
   1  12   7       83.58       79.64      9.94 o
   2  12   7      216.07      205.99     10.90 o
   3  12   7       18.16       19.78      6.91 o
   4  12   7       15.70       20.96      8.13 o
   5  12   7       36.25       37.86      9.00 o
 -10  13   7        0.09        6.86     11.50 o
  -9  13   7        1.57       17.37     11.76 o
  -8  13   7       62.44       77.34     12.21 o
  -7  13   7      109.57      123.83     12.22 o
  -6  13   7      295.22      270.71     13.65 o
  -5  13   7      398.28      356.41     14.39 o
  -4  13   7      310.64      315.54     10.46 o
  -3  13   7       51.84       53.84      6.17 o
  -2  13   7      142.38      150.32      7.12 o
  -1  13   7       71.61       69.62     10.66 o
   0  13   7       46.16       51.75     10.85 o
   1  13   7      268.86      298.38     15.70 o
   2  13   7       74.84       83.11      9.61 o
   3  13   7       26.56       33.14      8.30 o
   4  13   7       43.12       58.95      8.34 o
   5  13   7        0.34        0.42      8.98 o
  -9  14   7       18.10       44.07     12.29 o
  -8  14   7       23.18       29.69     10.56 o
  -7  14   7        0.02        1.79      9.51 o
  -6  14   7       40.16       26.53      8.26 o
  -5  14   7       41.53       41.88      9.85 o
  -4  14   7       31.67       21.98      5.93 o
  -3  14   7        2.53        4.11      5.39 o
  -2  14   7       14.14        8.02      4.78 o
  -1  14   7        5.55        5.03      9.74 o
   0  14   7        0.21        5.01      9.91 o
   1  14   7        9.18        3.49     10.63 o
   2  14   7       59.83       68.54     12.19 o
   3  14   7       41.79       50.34      8.07 o
   4  14   7       48.58       62.19      8.78 o
  -9  15   7        0.01        5.90      8.84 o
  -8  15   7        8.35        2.60      7.95 o
  -7  15   7       27.08       30.71     10.76 o
  -6  15   7       85.80       93.34     10.38 o
  -5  15   7      213.71      204.88     13.23 o
  -4  15   7       84.68       93.36      7.55 o
  -3  15   7        1.28       -2.91      5.55 o
  -2  15   7       55.86       72.60     11.12 o
  -1  15   7       22.97       23.87      8.92 o
   0  15   7       39.78       41.36     11.37 o
   1  15   7       30.87       39.56     11.69 o
   2  15   7       50.35       70.13     13.54 o
   3  15   7       31.00       28.40      7.10 o
  -8  16   7       26.11       27.99     11.26 o
  -7  16   7        2.85        9.02     10.64 o
  -6  16   7        0.60        4.57      7.59 o
  -5  16   7       11.47       15.10      9.34 o
  -4  16   7        1.35        2.32      5.73 o
  -3  16   7        0.06        0.58      5.55 o
  -2  16   7        0.55       -0.51      9.84 o
  -1  16   7        0.20        0.90      9.92 o
   0  16   7        0.50       -5.15     10.51 o
   1  16   7        3.91       14.62     11.22 o
   2  16   7       24.36       31.96     12.41 o
   3  16   7        1.91       10.48     12.84 o
  -8  17   7       17.98       30.64     12.32 o
  -7  17   7       34.17       49.87     11.24 o
  -6  17   7        8.38        8.92      9.16 o
  -5  17   7        0.79        1.06      7.95 o
  -4  17   7       60.68       58.82      7.52 o
  -3  17   7       24.60       23.76      6.07 o
  -2  17   7       12.87       17.82      8.61 o
  -1  17   7        8.46        7.57     10.52 o
   0  17   7       57.20       75.54     12.19 o
   1  17   7       20.92       33.13     12.30 o
   2  17   7       12.11        9.03     11.11 o
  -7  18   7       19.07       12.39      9.67 o
  -6  18   7        8.78        8.40     10.42 o
  -5  18   7        1.58        1.33      8.76 o
  -4  18   7        0.21        0.93      5.93 o
  -3  18   7        0.82        4.85      9.76 o
  -2  18   7       15.95       16.29     11.09 o
  -1  18   7        6.07        5.34      9.42 o
   0  18   7       13.89        5.38      9.01 o
   1  18   7        1.89        6.07     12.54 o
   2  18   7        3.32        6.48     11.08 o
  -7  19   7        1.53        9.39     11.79 o
  -6  19   7        0.07        7.22      8.22 o
  -5  19   7        3.68        2.93      9.76 o
  -4  19   7       13.67       18.45      7.11 o
  -3  19   7        3.36       16.38     10.94 o
  -2  19   7       25.53       22.63     11.76 o
  -1  19   7       74.25       82.16     13.84 o
   0  19   7       35.55       36.95     12.47 o
   1  19   7        1.08       14.12     13.43 o
  -6  20   7        8.10        8.01     10.92 o
  -5  20   7       20.69       18.72      9.46 o
  -4  20   7       14.86       12.07      9.26 o
  -3  20   7        0.21       -0.44     11.43 o
  -2  20   7        6.89        7.78      9.17 o
  -1  20   7        0.00        7.05      8.72 o
   0  20   7        4.37       12.75     12.82 o
  -5  21   7        0.79        3.87      9.96 o
  -4  21   7        2.47        7.58     10.98 o
  -3  21   7       15.27       10.45     12.42 o
 -12   0   8        2.21       10.35     10.21 o
 -11   0   8       41.12       37.39     12.22 o
 -10   0   8        2.37       -2.46      8.97 o
  -9   0   8       14.21       22.85     11.25 o
  -8   0   8      120.60      114.22     11.91 o
  -7   0   8       13.41       13.59      8.02 o
  -6   0   8       12.79        8.81      4.76 o
  -5   0   8      304.93      314.77      8.58 o
  -4   0   8      149.73      134.17     10.35 o
  -3   0   8       18.13       17.39      1.72 o
  -2   0   8     1012.22     1020.65     16.43 o
  -1   0   8      888.78      869.79      8.22 o
   0   0   8      457.57      511.75     18.96 o
   1   0   8      467.00      448.98     10.68 o
   2   0   8      340.21      339.92     10.13 o
   3   0   8       24.83       29.54      6.58 o
   4   0   8       96.86      103.54      8.61 o
   5   0   8       36.27       22.22      7.32 o
   6   0   8       36.97       32.47     12.36 o
 -12   1   8        1.01        4.95      8.05 o
 -11   1   8       13.23       13.65      6.20 o
 -10   1   8       65.60       75.36      8.47 o
  -9   1   8      362.50      386.71     12.47 o
  -8   1   8      517.17      489.72     28.70 o
  -7   1   8      223.63      209.85      7.02 o
  -6   1   8      258.56      257.88      5.60 o
  -5   1   8      250.62      224.23      5.43 o
  -4   1   8       49.68       51.68      4.35 o
  -3   1   8      205.63      179.40      3.67 o
  -2   1   8      423.97      419.67      5.47 o
  -1   1   8       41.35       34.55      2.45 o
   0   1   8       27.05       28.06      3.69 o
   1   1   8       88.04       79.02      4.60 o
   2   1   8       37.45       42.72      4.56 o
   3   1   8      135.57      129.05      5.87 o
   4   1   8       68.27       63.26      5.71 o
   5   1   8       71.20       74.35      6.06 o
   6   1   8        5.05        7.46      5.95 o
 -12   2   8        0.63        3.37      7.72 o
 -11   2   8        1.85       -0.60      8.20 o
 -10   2   8        0.16        9.03      7.81 o
  -9   2   8        4.58        9.22      7.47 o
  -8   2   8       24.05       25.29      6.79 o
  -7   2   8       11.70       12.38      4.20 o
  -6   2   8       33.80       37.10      4.57 o
  -5   2   8      157.28      153.90      6.67 o
  -4   2   8      832.20      798.33      9.98 o
  -3   2   8      300.04      307.67      4.84 o
  -2   2   8      573.79      568.44      5.01 o
  -1   2   8     1097.82     1037.31      7.82 o
   0   2   8      573.45      576.07      9.66 o
   1   2   8      266.64      276.29      6.27 o
   2   2   8      376.11      362.35      7.45 o
   3   2   8      133.13      134.31      6.01 o
   4   2   8      125.75      132.38      7.28 o
   5   2   8       19.38       22.12      5.57 o
   6   2   8       23.50       27.89      6.08 o
 -12   3   8       33.46       42.47      9.32 o
 -11   3   8       40.67       43.16      8.02 o
 -10   3   8       81.09       75.12      7.91 o
  -9   3   8       62.95       65.75      7.61 o
  -8   3   8      210.46      209.62      9.54 o
  -7   3   8      733.43      724.75     11.69 o
  -6   3   8      481.71      476.21      9.86 o
  -5   3   8      456.30      422.69      9.34 o
  -4   3   8      215.32      201.12      9.22 o
  -3   3   8       26.81       24.59      2.91 o
  -2   3   8      197.32      173.87      3.56 o
  -1   3   8      119.48      105.07      2.95 o
   0   3   8       34.89       38.91      3.73 o
   1   3   8       11.72       12.11      3.83 o
   2   3   8       37.39       34.59      4.44 o
   3   3   8       67.85       69.46      6.40 o
   4   3   8       31.86       32.38      5.98 o
   5   3   8       47.60       47.92      6.94 o
   6   3   8       14.62       13.34      6.36 o
 -12   4   8        2.49        2.96      7.83 o
 -11   4   8        0.11       -2.18      6.65 o
 -10   4   8        0.26       -0.34      7.35 o
  -9   4   8        0.57        0.90      7.12 o
  -8   4   8        4.45       10.73      6.06 o
  -7   4   8      226.29      228.74     14.93 o
  -6   4   8      168.15      180.34      7.13 o
  -5   4   8       59.66       67.90      5.88 o
  -4   4   8      374.19      355.09      6.11 o
  -3   4   8      945.61      890.16      8.94 o
  -2   4   8      838.98      780.66      6.25 o
  -1   4   8      462.03      449.63      5.26 o
   0   4   8      496.39      472.50      8.47 o
   1   4   8      470.71      469.75      8.45 o
   2   4   8      354.54      361.63     11.35 o
   3   4   8      206.91      231.92      8.01 o
   4   4   8       54.63       55.51      6.03 o
   5   4   8       43.12       51.90      6.05 o
   6   4   8       19.35       20.36      6.78 o
 -11   5   8       49.83       57.59      9.09 o
 -10   5   8       55.41       66.84      7.94 o
  -9   5   8       51.21       50.63      7.23 o
  -8   5   8      142.87      124.34     11.15 o
  -7   5   8      233.38      203.52      7.38 o
  -6   5   8      323.03      305.08      8.60 o
  -5   5   8      291.94      287.95      8.46 o
  -4   5   8      429.41      403.99      8.49 o
  -3   5   8       46.24       47.21      3.97 o
  -2   5   8       52.80       45.99      3.70 o
  -1   5   8      127.32      125.74      4.60 o
   0   5   8        0.44        3.02      3.61 o
   1   5   8      109.32      103.54      5.49 o
   2   5   8       17.28       14.15      6.59 o
   3   5   8       32.25       32.61      5.65 o
   4   5   8       10.31       17.93      6.06 o
   5   5   8       27.59       32.74      6.60 o
   6   5   8       17.32       22.48      7.72 o
 -11   6   8        1.81       10.12      8.08 o
 -10   6   8        0.23        2.42      5.74 o
  -9   6   8       31.25       24.41      8.74 o
  -8   6   8       16.34       15.73      9.86 o
  -7   6   8        0.03        2.74      4.69 o
  -6   6   8       86.35       89.03      6.23 o
  -5   6   8       61.39       46.24      5.55 o
  -4   6   8       66.47       71.25      4.58 o
  -3   6   8     1120.12     1116.71     15.92 o
  -2   6   8      348.19      320.23      6.23 o
  -1   6   8      433.00      421.04     10.26 o
   0   6   8      186.64      178.23      8.18 o
   1   6   8       65.73       88.79      7.71 o
   2   6   8       63.29       56.94      6.53 o
   3   6   8       51.01       54.35      7.14 o
   4   6   8      110.28      117.25      8.37 o
   5   6   8       59.48       69.49      6.87 o
   6   6   8        0.73        4.87      7.03 o
 -11   7   8       31.43       36.76      7.89 o
 -10   7   8       52.21       47.37     10.72 o
  -9   7   8       17.06       20.50      9.95 o
  -8   7   8       20.95       18.72      8.41 o
  -7   7   8        0.34       -0.42      4.68 o
  -6   7   8       80.91       81.29      6.36 o
  -5   7   8       97.26       90.58      6.49 o
  -4   7   8      733.39      684.65      9.05 o
  -3   7   8      359.68      375.43      7.11 o
  -2   7   8       17.10       15.59      3.56 o
  -1   7   8      254.22      263.44      8.82 o
   0   7   8      169.60      155.35      7.96 o
   1   7   8       22.80       21.62      6.09 o
   2   7   8        2.04        1.01      6.12 o
   3   7   8        3.23        3.23      6.71 o
   4   7   8        2.52       11.29      7.51 o
   5   7   8       18.65       17.53      7.58 o
   6   7   8       37.27       32.56     12.20 o
 -11   8   8        7.98       14.28      8.20 o
 -10   8   8        0.41        2.59     10.36 o
  -9   8   8        0.12       11.66     10.09 o
  -8   8   8       15.89       23.13      9.75 o
  -7   8   8        0.03        1.16      4.58 o
  -6   8   8       34.84       30.81      5.47 o
  -5   8   8      214.05      209.57      7.99 o
  -4   8   8       99.42      111.06      5.22 o
  -3   8   8       53.91       42.82      4.27 o
  -2   8   8        3.25        4.86      3.47 o
  -1   8   8        0.01        5.60      5.97 o
   0   8   8       90.85       78.42      7.52 o
   1   8   8      137.96      131.78      8.20 o
   2   8   8        1.04        1.00      6.74 o
   3   8   8       11.45       12.27      7.28 o
   4   8   8        0.03        0.94      7.39 o
   5   8   8        2.10        6.47      7.02 o
 -11   9   8        0.03        1.70      7.13 o
 -10   9   8        2.95        5.77     11.39 o
  -9   9   8        0.27        1.49     10.15 o
  -8   9   8        6.14       10.31     10.11 o
  -7   9   8       12.66       13.46      5.39 o
  -6   9   8       20.56       17.13      5.15 o
  -5   9   8        0.02        2.48      5.21 o
  -4   9   8       20.46       14.46      4.20 o
  -3   9   8       75.32       70.15      4.82 o
  -2   9   8       32.03       38.24      4.07 o
  -1   9   8       47.03       34.48      7.03 o
   0   9   8       10.31       12.39      6.01 o
   1   9   8       80.29       80.42      8.12 o
   2   9   8       15.08       14.07      6.66 o
   3   9   8        0.29       -1.15      6.26 o
   4   9   8        6.58        9.04      7.80 o
   5   9   8        0.08        1.02      7.11 o
 -10  10   8        2.93       15.96     11.96 o
  -9  10   8       17.71       16.27     10.93 o
  -8  10   8        0.47       -1.33      9.08 o
  -7  10   8       10.30        3.96      5.09 o
  -6  10   8       87.44       90.74      9.84 o
  -5  10   8       91.55       71.62      8.88 o
  -4  10   8        4.26        6.21      4.81 o
  -3  10   8       10.32       18.01      4.71 o
  -2  10   8       24.40       28.94      4.18 o
  -1  10   8        0.49        2.73      5.78 o
   0  10   8       38.25       31.09      6.65 o
   1  10   8       46.86       42.30      7.08 o
   2  10   8        4.26        4.36      7.06 o
   3  10   8        7.93        6.02      7.59 o
   4  10   8        5.87        7.10      7.52 o
 -10  11   8        9.48       16.57     10.68 o
  -9  11   8        0.18        5.94     10.33 o
  -8  11   8        1.05       -0.13      8.11 o
  -7  11   8        1.13        3.74      8.83 o
  -6  11   8       16.68       25.01      9.20 o
  -5  11   8        6.03        7.20      8.02 o
  -4  11   8       20.25       19.01      5.07 o
  -3  11   8       37.69       29.54      5.10 o
  -2  11   8        7.05        3.00      3.96 o
  -1  11   8       27.55       18.69      6.46 o
   0  11   8        8.67        9.77      6.77 o
   1  11   8        9.81       10.89      6.76 o
   2  11   8       13.22       10.38      6.89 o
   3  11   8        2.49        2.04      6.83 o
   4  11   8       26.20       24.64      7.43 o
 -10  12   8        0.68       12.51      9.58 o
  -9  12   8       11.80       19.54     10.04 o
  -8  12   8       20.15       19.25      7.87 o
  -7  12   8       23.41       25.66     10.24 o
  -6  12   8        0.22        2.42      8.35 o
  -5  12   8        7.69       21.31      7.76 o
  -4  12   8        6.79       12.24      5.20 o
  -3  12   8       25.91       12.87      5.01 o
  -2  12   8       41.68       32.68      9.20 o
  -1  12   8        0.02       -2.89      8.73 o
   0  12   8        1.04        2.87      6.96 o
   1  12   8        0.80        0.20      6.83 o
   2  12   8        0.16        5.61      6.77 o
   3  12   8        5.47        7.79      6.93 o
   4  12   8        0.11        3.70      7.79 o
  -9  13   8        2.31       -1.27      8.26 o
  -8  13   8        0.18       -3.68      7.61 o
  -7  13   8        4.10        9.88      9.53 o
  -6  13   8        0.22        2.49      7.63 o
  -5  13   8        2.98        0.44      8.30 o
  -4  13   8       61.22       51.36      6.17 o
  -3  13   8        3.97        1.97      5.02 o
  -2  13   8        0.82        1.82      8.10 o
  -1  13   8        0.08        3.98      8.91 o
   0  13   8        1.54        0.85      6.56 o
   1  13   8        1.27        6.52      7.39 o
   2  13   8        2.08       10.26      7.83 o
   3  13   8        0.09        3.81      8.34 o
  -9  14   8        0.20       -1.93     10.28 o
  -8  14   8        8.35        4.02      8.44 o
  -7  14   8        0.93        5.84      9.57 o
  -6  14   8       11.30       12.03      8.70 o
  -5  14   8        0.69       -0.67      7.85 o
  -4  14   8        2.51        5.45      5.89 o
  -3  14   8       94.00       96.31      6.61 o
  -2  14   8        0.36        3.89      8.70 o
  -1  14   8        5.91        2.01      7.83 o
   0  14   8        0.64        1.16     10.12 o
   1  14   8        4.73        6.65      7.25 o
   2  14   8        0.20        3.33      8.83 o
   3  14   8        0.33       -3.50     10.58 o
  -9  15   8        5.17        9.42     11.97 o
  -8  15   8        2.55        8.71     10.42 o
  -7  15   8        1.70        3.56     10.05 o
  -6  15   8        1.62        2.60      8.92 o
  -5  15   8       20.29       16.82      7.93 o
  -4  15   8       53.81       49.15      6.42 o
  -3  15   8        3.22        5.80      5.11 o
  -2  15   8        4.33        8.15      9.77 o
  -1  15   8        2.08        7.02      9.99 o
   0  15   8        3.11        1.74     10.81 o
   1  15   8       14.07       12.93      6.89 o
   2  15   8        0.00        3.57      7.13 o
  -8  16   8       17.13       31.38     12.32 o
  -7  16   8       69.10       77.48     12.33 o
  -6  16   8       36.15       48.56      9.96 o
  -5  16   8       12.46       14.05      8.25 o
  -4  16   8       19.02       23.59      6.45 o
  -3  16   8       25.99       27.18      5.84 o
  -2  16   8       26.11       34.98      9.18 o
  -1  16   8       15.47       27.57     11.05 o
   0  16   8       32.20       28.89     11.26 o
   1  16   8       27.52       35.94     10.44 o
   2  16   8       21.87       38.26     12.27 o
  -8  17   8        7.08       15.54     10.56 o
  -7  17   8        6.47       12.52     10.14 o
  -6  17   8        8.43        9.75      7.93 o
  -5  17   8        5.74        2.71      8.78 o
  -4  17   8        1.20        4.12      6.36 o
  -3  17   8       13.08       13.93      9.76 o
  -2  17   8       16.81       16.20     10.68 o
  -1  17   8        0.31        2.50      9.48 o
   0  17   8        0.10        4.64      9.53 o
   1  17   8       15.02        7.37     10.61 o
  -7  18   8       26.69       33.68      9.67 o
  -6  18   8       60.89       61.67     11.41 o
  -5  18   8       76.01       70.74     11.21 o
  -4  18   8       26.13       37.55      6.59 o
  -3  18   8       18.30       24.26     11.25 o
  -2  18   8       37.03       47.79     12.18 o
  -1  18   8       21.84       43.03     12.91 o
   0  18   8       22.86       18.63     11.09 o
  -6  19   8       13.55       12.64     10.78 o
  -5  19   8        4.22        0.83      7.62 o
  -4  19   8        2.07        4.95      6.51 o
  -3  19   8        0.49       -2.43     11.29 o
  -2  19   8        0.02        6.15      8.83 o
  -1  19   8        0.23        3.29      8.69 o
  -6  20   8       36.41       15.38      9.50 o
  -5  20   8       94.06       97.21     12.92 o
  -4  20   8       28.74       25.88     10.15 o
  -3  20   8        1.00        3.24     12.24 o
  -2  20   8        0.17       -0.95     11.74 o
  -5  21   8        0.26       -4.11      7.77 o
 -11   1   9        3.60       11.61      7.23 o
 -10   1   9        3.52        4.93      7.58 o
  -9   1   9       13.32       14.29      6.52 o
  -8   1   9       17.11       24.49      6.84 o
  -7   1   9       25.97       37.05      4.67 o
  -6   1   9       18.77       25.49      3.49 o
  -5   1   9       78.14       81.85      4.41 o
  -4   1   9       34.28       36.70      3.77 o
  -3   1   9       33.35       36.36      3.40 o
  -2   1   9       32.91       41.28      3.12 o
  -1   1   9       37.96       33.04      4.23 o
   0   1   9        5.49        7.53      3.37 o
   1   1   9        7.87        4.75      3.91 o
   2   1   9        7.37       13.20      4.32 o
   3   1   9       12.70       17.17      4.72 o
   4   1   9        1.10       -0.21      4.79 o
   5   1   9        0.30       -2.46      7.14 o
 -11   2   9        0.27        5.71      8.12 o
 -10   2   9       13.28       16.08      7.69 o
  -9   2   9       67.59       62.60      9.24 o
  -8   2   9      125.46      126.66      8.81 o
  -7   2   9       11.36       11.49      4.31 o
  -6   2   9        8.02        9.29      3.95 o
  -5   2   9       31.51       31.56      3.73 o
  -4   2   9      135.76      122.69      5.49 o
  -3   2   9        0.03        3.29      3.57 o
  -2   2   9       17.73       21.80      3.47 o
  -1   2   9       55.62       61.35      4.62 o
   0   2   9       68.25       59.89      5.38 o
   1   2   9        4.18        2.69      3.77 o
   2   2   9       48.71       50.37      4.86 o
   3   2   9       25.22       25.10      4.75 o
   4   2   9       26.42       29.08      5.59 o
   5   2   9        0.05        2.15      7.45 o
 -11   3   9        1.73        4.57      6.67 o
 -10   3   9        3.74       13.00      7.21 o
  -9   3   9        8.14       10.66      7.05 o
  -8   3   9       53.86       51.61      7.37 o
  -7   3   9       59.78       66.40      4.83 o
  -6   3   9       23.87       26.11      4.91 o
  -5   3   9       81.23       81.33      5.97 o
  -4   3   9        6.01        7.47      4.60 o
  -3   3   9        0.43        1.71      3.72 o
  -2   3   9      141.42      146.15      5.53 o
  -1   3   9      124.72      133.83      6.53 o
   0   3   9       80.87       96.41      5.97 o
   1   3   9       80.60       80.10      6.04 o
   2   3   9       23.84       25.14      5.02 o
   3   3   9        3.39        8.52      5.23 o
   4   3   9        4.47        7.68      5.85 o
   5   3   9        0.89        3.96      6.63 o
 -11   4   9       25.20       31.26      7.71 o
 -10   4   9       29.72       29.79      6.82 o
  -9   4   9      155.80      145.50      8.72 o
  -8   4   9       56.14       55.14      6.48 o
  -7   4   9        0.45        1.95      4.85 o
  -6   4   9        1.50        4.59      4.64 o
  -5   4   9        0.38       -0.79      4.63 o
  -4   4   9       24.14       14.36      5.01 o
  -3   4   9       42.04       34.13      3.36 o
  -2   4   9       57.20       68.66      5.40 o
  -1   4   9        6.49        7.75      5.03 o
   0   4   9        2.71        4.35      5.36 o
   1   4   9        3.99       10.99      5.93 o
   2   4   9       44.13       34.47      6.77 o
   3   4   9        2.16        3.98      5.18 o
   4   4   9       28.59       29.62      5.50 o
   5   4   9        0.88       -0.87      6.90 o
 -11   5   9        0.78        1.06      7.30 o
 -10   5   9        9.59        9.17      6.89 o
  -9   5   9      119.69      124.94      8.58 o
  -8   5   9       34.85       35.06     10.37 o
  -7   5   9       29.10       27.70      5.34 o
  -6   5   9        0.14        0.50      4.72 o
  -5   5   9       56.04       48.83      5.71 o
  -4   5   9       85.57       81.73      5.82 o
  -3   5   9       48.11       52.49      3.78 o
  -2   5   9      310.12      331.62      8.79 o
  -1   5   9       35.32       41.24      9.10 o
   0   5   9       27.60       19.29      5.52 o
   1   5   9       50.58       50.18      6.35 o
   2   5   9       22.58       20.14      6.48 o
   3   5   9       15.80       25.20      7.01 o
   4   5   9       33.01       37.64      8.44 o
   5   5   9        0.82       -4.50     11.70 o
 -11   6   9        0.28        2.33      7.31 o
 -10   6   9       16.00       18.48      7.69 o
  -9   6   9       12.34       19.97      8.92 o
  -8   6   9       21.26       25.54      9.18 o
  -7   6   9      107.67      104.86      6.62 o
  -6   6   9       53.20       63.18      6.04 o
  -5   6   9        5.95        7.76      5.14 o
  -4   6   9       47.63       41.41      3.85 o
  -3   6   9       45.29       45.18      3.80 o
  -2   6   9       29.84       31.07      6.64 o
  -1   6   9        8.80        6.27      5.09 o
   0   6   9        1.12        1.54      5.64 o
   1   6   9        8.37       14.01     10.16 o
   2   6   9       16.48       16.88      6.31 o
   3   6   9        0.88       18.78     11.38 o
   4   6   9        8.94        8.37      7.54 o
 -11   7   9        2.21        8.36      8.04 o
 -10   7   9        3.76       11.22      7.82 o
  -9   7   9        5.45        7.75      9.31 o
  -8   7   9       21.63       27.65      9.18 o
  -7   7   9       29.33       32.99      6.48 o
  -6   7   9        5.71        8.10      6.01 o
  -5   7   9       11.87       17.08      5.48 o
  -4   7   9      159.08      169.43      5.47 o
  -3   7   9      222.65      223.28      5.91 o
  -2   7   9       55.59       50.20      5.83 o
  -1   7   9        8.30       12.65      5.64 o
   0   7   9       74.77       89.02      7.63 o
   1   7   9       17.29       17.06      6.40 o
   2   7   9       12.04       14.73      6.33 o
   3   7   9       14.71       17.83      7.44 o
   4   7   9       28.82       29.37      8.38 o
 -11   8   9       13.64       11.58     10.89 o
 -10   8   9       23.56       27.89     11.78 o
  -9   8   9       14.88       21.33     10.07 o
  -8   8   9       99.36       83.94     11.79 o
  -7   8   9       66.48       67.42      7.01 o
  -6   8   9       24.58       31.03      5.65 o
  -5   8   9       15.92       22.53      5.39 o
  -4   8   9       46.53       58.03      4.66 o
  -3   8   9       27.88       35.54      3.98 o
  -2   8   9       11.47        6.97      5.24 o
  -1   8   9       46.27       42.41      6.63 o
   0   8   9        0.15        2.34      5.99 o
   1   8   9       11.39        7.48      6.69 o
   2   8   9        6.53        5.82      6.97 o
   3   8   9        2.52        4.90      7.58 o
   4   8   9        0.02        5.26     11.46 o
 -10   9   9        1.59        5.23     11.06 o
  -9   9   9        0.23        8.76     10.19 o
  -8   9   9        3.94        2.10      9.22 o
  -7   9   9       32.51       35.17      5.84 o
  -6   9   9      136.53      147.68      7.76 o
  -5   9   9       75.42       89.03      6.58 o
  -4   9   9       97.71      101.63      5.23 o
  -3   9   9       49.50       65.44      4.68 o
  -2   9   9       97.24      102.04      7.26 o
  -1   9   9      252.32      250.29      9.57 o
   0   9   9      158.90      140.78      8.10 o
   1   9   9       58.35       62.63      7.42 o
   2   9   9       60.34       60.21      7.57 o
   3   9   9       32.04       53.40     11.10 o
   4   9   9       25.97       16.08     10.06 o
 -10  10   9       31.38       37.80     10.70 o
  -9  10   9       33.86       32.82     10.74 o
  -8  10   9       30.74       33.05      8.61 o
  -7  10   9       37.35       38.21      6.19 o
  -6  10   9       77.23       83.07      6.99 o
  -5  10   9      457.74      471.93     20.73 o
  -4  10   9      536.92      502.69      9.06 o
  -3  10   9        0.02        3.55      6.00 o
  -2  10   9        0.05        2.37      6.12 o
  -1  10   9        0.15        1.21      6.05 o
   0  10   9        0.43        3.84      6.05 o
   1  10   9        0.29        6.45      7.04 o
   2  10   9        8.19       12.77      7.03 o
   3  10   9       12.24       19.78      8.10 o
   4  10   9        7.09       10.35     10.79 o
 -10  11   9        1.99        8.00      8.72 o
  -9  11   9        2.26       10.69     10.16 o
  -8  11   9        0.01        2.98      8.27 o
  -7  11   9       27.05       33.83      6.23 o
  -6  11   9       65.98       68.17      6.63 o
  -5  11   9       24.00       27.06      6.40 o
  -4  11   9      152.13      155.94      6.31 o
  -3  11   9      312.27      297.26     10.33 o
  -2  11   9      122.12      116.03      7.84 o
  -1  11   9       69.03       66.78      7.45 o
   0  11   9      162.15      164.75      9.46 o
   1  11   9       99.78      112.99      9.55 o
   2  11   9       75.26       82.03      9.31 o
   3  11   9       73.65       83.10     13.47 o
  -9  12   9       26.97       39.69     10.37 o
  -8  12   9       31.48       31.55      9.52 o
  -7  12   9       60.13       61.96      6.68 o
  -6  12   9      163.11      145.66      8.29 o
  -5  12   9      146.94      157.86      8.40 o
  -4  12   9      196.24      194.09      6.83 o
  -3  12   9      139.82      140.52      8.49 o
  -2  12   9       20.37       22.87      6.26 o
  -1  12   9        8.25       17.75      6.99 o
   0  12   9        5.78        9.34      6.90 o
   1  12   9        0.41        4.89      7.18 o
   2  12   9        3.80       -0.70      7.59 o
   3  12   9        0.95        4.10     10.36 o
  -9  13   9        3.52        0.32      8.25 o
  -8  13   9       12.66       18.64      9.42 o
  -7  13   9       22.62       27.37      8.32 o
  -6  13   9       21.84       21.43      8.62 o
  -5  13   9       34.74       28.91      8.46 o
  -4  13   9        8.49        8.98      5.15 o
  -3  13   9       11.99        7.89      6.58 o
  -2  13   9       84.29       84.22      8.28 o
  -1  13   9       84.41       94.92      8.78 o
   0  13   9      140.29      132.75      9.28 o
   1  13   9       93.70      110.89      9.88 o
   2  13   9       87.94       94.90     11.84 o
  -9  14   9       15.12       20.95     10.76 o
  -8  14   9       54.01       64.99     10.66 o
  -7  14   9      102.35       97.80     11.04 o
  -6  14   9       39.58       34.79      8.27 o
  -5  14   9       24.07       36.94      7.85 o
  -4  14   9       29.98       24.28      5.69 o
  -3  14   9       74.31       74.97     10.92 o
  -2  14   9       85.55       80.36      7.73 o
  -1  14   9       29.91       33.38      7.14 o
   0  14   9       25.00       21.22      6.35 o
   1  14   9        0.94       -4.02     10.93 o
   2  14   9        0.13       -2.90      9.99 o
  -8  15   9        0.74        4.90      8.34 o
  -7  15   9        4.01       13.38      8.55 o
  -6  15   9       12.00       11.70      7.40 o
  -5  15   9       11.08       13.42      7.34 o
  -4  15   9       17.25       19.79      9.94 o
  -3  15   9        1.51        3.38      9.62 o
  -2  15   9        0.02        5.61      9.86 o
  -1  15   9       10.04        9.92      7.39 o
   0  15   9       58.67       57.94      8.34 o
   1  15   9       95.47       78.11     13.70 o
  -8  16   9       20.53       34.28     11.22 o
  -7  16   9       25.21       28.96      8.91 o
  -6  16   9       43.46       38.87      8.39 o
  -5  16   9       25.85       18.14      7.63 o
  -4  16   9       14.46       11.77      8.67 o
  -3  16   9       19.10       25.45     10.26 o
  -2  16   9       58.33       63.52     11.35 o
  -1  16   9       35.43       22.68     11.77 o
   0  16   9        5.26        7.17     12.09 o
   1  16   9       13.92       14.89     12.74 o
  -7  17   9        0.45       -0.86      9.60 o
  -6  17   9        0.03       -0.74      8.46 o
  -5  17   9        2.09        1.96      7.72 o
  -4  17   9        0.02       -0.46      9.38 o
  -3  17   9        1.29        0.25     10.02 o
  -2  17   9       13.82       10.23      9.43 o
  -1  17   9       65.20       78.17     11.27 o
   0  17   9       21.16       23.79     12.93 o
  -6  18   9       16.17       11.88     10.26 o
  -4  18   9       40.28       42.75     11.96 o
  -3  18   9       31.63       26.81     10.82 o
  -2  18   9       22.02       18.42     12.13 o
  -1  18   9       10.13       28.09     12.76 o
  -6  19   9        0.73        6.51      9.36 o
  -4  19   9        0.05        0.47     11.65 o
  -3  19   9       13.05       10.43      9.02 o
  -2  19   9       24.39       23.49     11.50 o
 -11   0  10        7.68       14.01     12.17 o
 -10   0  10       13.44       18.59     11.73 o
  -9   0  10        4.60        5.48     10.41 o
  -8   0  10        1.30        5.02      8.06 o
  -7   0  10       74.85       67.51      6.24 o
  -6   0  10       28.15       20.23      5.36 o
  -5   0  10       10.77       12.75      5.05 o
  -4   0  10        7.55        1.98      4.97 o
  -3   0  10       26.43       18.69      5.03 o
  -2   0  10      143.27      149.97     14.27 o
  -1   0  10       21.37       32.87     10.23 o
   0   0  10        1.27        8.75     11.22 o
   1   0  10       86.92       77.10     11.32 o
   2   0  10       32.00       26.27     12.60 o
   3   0  10       89.54       87.87     14.53 o
 -11   1  10       48.22       62.70      7.99 o
 -10   1  10       86.58       95.77      8.46 o
  -9   1  10       75.90       75.03      8.31 o
  -8   1  10       34.83       39.87      6.50 o
  -7   1  10      115.21      119.01      6.02 o
  -6   1  10      148.75      149.61      5.26 o
  -5   1  10       85.62       89.58      4.57 o
  -4   1  10       71.07       66.65      4.55 o
  -3   1  10      413.69      401.76      8.43 o
  -2   1  10      290.50      273.04     11.66 o
  -1   1  10      227.57      204.30     10.22 o
   0   1  10      263.25      231.68     14.94 o
   1   1  10       63.95       71.47      9.52 o
   2   1  10       13.34        9.45      7.11 o
   3   1  10        6.10       10.71      7.03 o
 -11   2  10        7.79        8.37      9.02 o
 -10   2  10        5.47        8.20      7.55 o
  -9   2  10       48.57       49.47      8.02 o
  -8   2  10       15.22       16.54      6.43 o
  -7   2  10        0.63       -0.50      4.32 o
  -6   2  10        0.36       -0.74      4.15 o
  -5   2  10       15.81       21.36      4.17 o
  -4   2  10        8.11        4.72      3.32 o
  -3   2  10        9.02       12.92      4.47 o
  -2   2  10       38.35       41.97      8.45 o
  -1   2  10        8.39       12.66      7.83 o
   0   2  10       69.45       76.02      9.24 o
   1   2  10      146.83      137.42     12.90 o
   2   2  10       69.09       84.34      9.66 o
   3   2  10       83.98       79.94     13.42 o
 -11   3  10        2.99        9.44      7.39 o
 -10   3  10       22.92       35.33      7.21 o
  -9   3  10      159.05      168.04     10.18 o
  -8   3  10      242.83      241.26     10.26 o
  -7   3  10       74.72       72.98      5.40 o
  -6   3  10      115.75      115.07      5.73 o
  -5   3  10       85.96       76.58      6.03 o
  -4   3  10      106.38      103.59      9.63 o
  -3   3  10      329.63      299.82     16.08 o
  -2   3  10      272.15      232.59     10.68 o
  -1   3  10      242.73      239.83     17.18 o
   0   3  10      104.09       83.90     12.50 o
   1   3  10       50.52       53.94     12.96 o
   2   3  10       22.00       18.08     11.88 o
   3   3  10        4.26        0.37     12.55 o
 -11   4  10        0.55        1.34      8.05 o
 -10   4  10        2.75        3.81      7.68 o
  -9   4  10        2.54       13.50      6.43 o
  -8   4  10        1.47        6.12      6.04 o
  -7   4  10       21.65       11.13      4.42 o
  -6   4  10        5.29        3.98      5.22 o
  -5   4  10       11.68       11.03      5.28 o
  -4   4  10       38.98       38.64      5.39 o
  -3   4  10        4.68        6.71      9.62 o
  -2   4  10        1.23       -5.24      9.21 o
  -1   4  10      158.62      150.91     12.36 o
   0   4  10      110.26       90.23     13.09 o
   1   4  10       34.68       32.22      9.77 o
   2   4  10       58.23       61.48     10.86 o
 -11   5  10        9.41       14.72     11.44 o
 -10   5  10        8.70       10.42      7.69 o
  -9   5  10       25.42       33.44      7.90 o
  -8   5  10       45.15       50.02     10.24 o
  -7   5  10       49.75       40.04      5.96 o
  -6   5  10       29.44       28.61      7.47 o
  -5   5  10      175.09      161.08      7.62 o
  -4   5  10      375.12      355.80     11.20 o
  -3   5  10       88.60       77.02      9.97 o
  -2   5  10       75.35       76.22     11.87 o
  -1   5  10       63.52       54.35     12.01 o
   0   5  10       20.98       18.57      9.51 o
   1   5  10       23.87       23.96     11.98 o
   2   5  10       39.42       55.89     12.59 o
 -11   6  10        0.05       -0.07      8.95 o
 -10   6  10        0.07       -1.87      6.84 o
  -9   6  10        3.80        6.11      7.45 o
  -8   6  10       18.36       17.60      9.73 o
  -7   6  10        9.18        8.16      5.53 o
  -6   6  10        3.17       -0.61      5.41 o
  -5   6  10       11.12       10.22      5.49 o
  -4   6  10       11.38        8.80      5.83 o
  -3   6  10       29.01       34.19     10.68 o
  -2   6  10       12.14        7.42      8.06 o
  -1   6  10        0.65        0.40      9.32 o
   0   6  10        2.74        3.54     10.60 o
   1   6  10        8.33       14.04     11.79 o
   2   6  10       22.03       24.58      7.54 o
   3   6  10       40.99       50.65     11.34 o
   4   6  10       22.74       20.98      9.84 o
 -10   7  10        0.14        6.17      6.95 o
  -9   7  10       39.36       34.44     10.90 o
  -8   7  10       11.50        7.73      7.75 o
  -7   7  10       15.25       11.34      5.83 o
  -6   7  10       60.62       55.18      6.46 o
  -5   7  10      100.48      102.55      6.85 o
  -4   7  10       51.92       46.73     10.95 o
  -3   7  10        6.41        7.16      8.60 o
  -2   7  10        7.52        4.89     10.08 o
  -1   7  10        8.74        3.64      9.13 o
   0   7  10       23.28       27.05     11.56 o
   1   7  10       36.26       32.96      7.47 o
   2   7  10       60.21       63.27      8.48 o
   3   7  10       23.38       36.98      9.72 o
 -10   8  10        1.89        3.87     10.10 o
  -9   8  10        7.04       15.62     10.21 o
  -8   8  10        0.32        6.11      8.96 o
  -7   8  10       19.86       23.29      7.25 o
  -6   8  10        0.70        2.62      5.37 o
  -5   8  10       69.67       65.15      7.70 o
  -4   8  10       24.46       19.61      9.48 o
  -3   8  10        8.09       10.76     10.42 o
  -2   8  10       39.45       49.29     12.09 o
  -1   8  10        3.98        0.09     10.02 o
   0   8  10        2.72        2.50      6.64 o
   1   8  10        1.29       13.39     16.43 o
   2   8  10        0.66        1.57      8.39 o
   3   8  10        2.41       -1.85      9.55 o
 -10   9  10        2.89        7.33     11.27 o
  -9   9  10       24.50       40.08     10.95 o
  -8   9  10       30.26       33.50     10.63 o
  -7   9  10       14.12       13.97      5.46 o
  -6   9  10        0.84        5.79      5.73 o
  -5   9  10        3.76        9.42      5.09 o
  -4   9  10        1.61        7.38      8.50 o
  -3   9  10        4.12       -1.51     10.58 o
  -2   9  10        0.29        1.50     10.61 o
  -1   9  10        0.11       -0.65      9.87 o
   0   9  10        2.71        5.19      6.83 o
   1   9  10       12.98       14.38      7.10 o
   2   9  10        2.55        0.02      9.38 o
   3   9  10       12.86        9.53     11.16 o
 -10  10  10        0.00        1.26     11.21 o
  -9  10  10        1.61        5.06     10.00 o
  -8  10  10       12.06        9.92      9.81 o
  -7  10  10       21.23       22.51      6.28 o
  -6  10  10        4.28        7.49      5.41 o
  -5  10  10       21.34       16.79      5.74 o
  -4  10  10       37.41       33.15      9.85 o
  -3  10  10      106.95      110.38     13.28 o
  -2  10  10       21.48       28.69     11.66 o
  -1  10  10        3.49        6.20      5.77 o
   0  10  10        1.73       10.49      7.11 o
   1  10  10        1.78        7.54      6.62 o
   2  10  10        2.09       -4.54     10.47 o
   3  10  10       17.87       22.91     11.83 o
  -9  11  10        2.69       10.80     10.84 o
  -8  11  10        0.72        7.01      9.27 o
  -7  11  10       20.22       24.71      6.39 o
  -6  11  10       73.60       86.75      7.25 o
  -5  11  10       13.11       15.67      6.04 o
  -4  11  10       58.45       56.25     10.14 o
  -3  11  10       19.65       24.21     11.51 o
  -2  11  10        0.00        2.97     10.38 o
  -1  11  10        0.02        1.74      6.05 o
   0  11  10        1.84        4.25      6.67 o
   1  11  10        0.48       12.23      8.85 o
   2  11  10        0.52       -1.01     11.19 o
  -9  12  10       10.37       13.19     11.24 o
  -8  12  10        0.95       10.39      8.96 o
  -7  12  10        3.12        3.70      5.77 o
  -6  12  10        0.78        5.39      5.54 o
  -5  12  10        2.74        1.34      8.73 o
  -4  12  10        0.48       -1.64      9.44 o
  -3  12  10       79.32       86.52     11.42 o
  -2  12  10       24.27       24.40      6.68 o
  -1  12  10       11.81       18.31      7.50 o
   0  12  10       18.26       20.40      7.91 o
   1  12  10        2.41        3.35      8.74 o
   2  12  10        1.01        7.47     11.92 o
  -9  13  10        0.88       -0.15     10.94 o
  -8  13  10       29.13       35.28     10.16 o
  -7  13  10       31.56       29.88      5.94 o
  -6  13  10       30.86       40.62      6.73 o
  -5  13  10       41.25       42.53     10.66 o
  -4  13  10       27.99       26.22     11.48 o
  -3  13  10        8.43        9.85     11.50 o
  -2  13  10        2.29        2.19      6.43 o
  -1  13  10       16.90       20.86      7.40 o
   0  13  10        1.35       -2.43      9.59 o
   1  13  10        8.38       12.80      9.05 o
  -8  14  10        1.23        7.95      9.57 o
  -7  14  10        2.19        5.06      6.04 o
  -6  14  10        0.64        1.93      6.08 o
  -5  14  10        9.84       13.46     10.38 o
  -4  14  10       29.17       28.07     10.67 o
  -3  14  10        3.64        8.57      9.18 o
  -2  14  10        4.13        4.97      7.37 o
  -1  14  10       15.95       17.34      9.46 o
   0  14  10       25.98       22.71      8.99 o
   1  14  10       12.70       14.41      9.70 o
  -8  15  10       33.55       40.75     11.49 o
  -7  15  10       28.62       31.98      6.28 o
  -6  15  10       46.68       47.81      7.63 o
  -5  15  10      101.46       99.40     13.49 o
  -4  15  10       39.46       51.11     10.89 o
  -3  15  10        8.46       11.97      7.18 o
  -2  15  10       11.35       18.54     10.08 o
  -1  15  10        4.05        0.57     10.72 o
   0  15  10        0.44        1.34     10.11 o
  -7  16  10        0.58        0.85      6.21 o
  -6  16  10        0.04       -2.22      9.81 o
  -5  16  10        6.42        8.97     10.74 o
  -4  16  10       24.74       42.20     11.53 o
  -3  16  10       20.15       14.58     10.06 o
  -2  16  10       22.13       16.99      9.68 o
  -1  16  10       23.40       30.87      9.42 o
   0  16  10       35.88       39.68     12.98 o
  -7  17  10       19.69       20.78      9.88 o
  -3  17  10       55.59       44.19     11.17 o
  -2  17  10        5.59       12.57     11.37 o
  -1  17  10        1.90       -0.53     11.74 o
  -3  18  10        0.94        3.77      9.19 o
 -10   1  11       13.40       16.35      6.57 o
  -9   1  11        3.51        3.65      6.74 o
  -8   1  11       27.17       40.42      6.77 o
  -7   1  11        3.21        1.53      4.33 o
  -6   1  11        0.53       -1.08      3.96 o
  -5   1  11        0.07        0.87      3.34 o
  -4   1  11        5.12        1.48      6.98 o
  -3   1  11        0.06       -0.79      6.63 o
  -2   1  11        0.35       -3.19      7.13 o
  -1   1  11        5.79       12.32      7.16 o
   0   1  11        8.70       10.49      8.18 o
   1   1  11        3.64        1.74      6.67 o
 -10   2  11        2.72        1.07      7.42 o
  -9   2  11       63.36       63.67     12.86 o
  -8   2  11       27.52       32.09      5.98 o
  -7   2  11        2.73        4.70      4.34 o
  -6   2  11        0.10       -0.07      4.06 o
  -5   2  11       24.05       21.08      4.14 o
  -4   2  11        1.55        4.23      6.94 o
  -3   2  11       73.46       79.80      8.93 o
  -2   2  11       95.58      102.21     10.97 o
  -1   2  11       16.47       17.81      7.86 o
   0   2  11        4.04        4.24      7.61 o
   1   2  11        0.16        8.13     11.59 o
 -10   3  11        3.97        9.66      7.21 o
  -9   3  11        1.87        4.26      6.10 o
  -8   3  11        0.00       -0.51      5.79 o
  -7   3  11        5.73        6.78      4.76 o
  -6   3  11        2.97        0.92      3.82 o
  -5   3  11        7.33        3.70      3.83 o
  -4   3  11        0.40        1.51      4.92 o
  -3   3  11        1.39       -1.47     10.72 o
  -2   3  11       17.57       27.12      8.97 o
  -1   3  11        3.29       14.72     11.12 o
   0   3  11        0.20       10.03      9.72 o
 -10   4  11       22.11       18.77      7.56 o
  -9   4  11        0.44        6.08      7.40 o
  -8   4  11        1.49        8.33      6.85 o
  -7   4  11       11.04       10.87      4.60 o
  -6   4  11        0.41        1.39      3.84 o
  -5   4  11        2.79        9.46      8.71 o
  -4   4  11       16.75       17.65      9.10 o
  -3   4  11       47.97       45.82     10.17 o
  -2   4  11        8.24       13.76     11.48 o
  -1   4  11       10.53       11.26     11.39 o
   0   4  11       34.98       36.67     12.26 o
 -10   5  11        0.21        8.79      6.84 o
  -9   5  11        7.96       12.52      7.15 o
  -8   5  11       39.76       41.63      6.74 o
  -7   5  11       11.35       14.73      8.29 o
  -6   5  11        0.66        2.58      4.91 o
  -5   5  11        0.25        2.40      7.31 o
  -4   5  11        1.97        7.12      9.77 o
  -3   5  11        2.98        6.88     10.59 o
  -2   5  11       11.65        9.72      9.79 o
  -1   5  11       29.48       22.56     10.31 o
   0   5  11        0.03       -4.05     11.50 o
 -10   6  11       24.67       36.98      8.23 o
  -9   6  11       19.27       27.42      6.89 o
  -8   6  11        1.05        0.35      7.32 o
  -7   6  11        0.31        4.06      5.07 o
  -6   6  11        0.33        2.32      5.15 o
  -5   6  11        0.07        4.40      9.71 o
  -4   6  11       31.89       33.20      9.13 o
  -3   6  11       12.82       16.63     10.69 o
  -2   6  11       23.11       36.94     10.22 o
  -1   6  11       51.87       53.61     10.39 o
   0   6  11        9.12       12.32     11.72 o
 -10   7  11        0.32       10.90     11.28 o
  -9   7  11        7.57       21.44     10.71 o
  -8   7  11       34.28       47.50     10.09 o
  -7   7  11        9.36       13.01      6.08 o
  -6   7  11        3.13        1.28      5.35 o
  -5   7  11       11.12        7.20      8.25 o
  -4   7  11        7.13        5.20      9.88 o
  -3   7  11        0.23       -1.10      8.18 o
  -2   7  11        4.94        8.78     10.50 o
  -1   7  11        0.99        6.24      9.75 o
   0   7  11        1.23        9.41     11.85 o
 -10   8  11        6.80       15.03     11.85 o
  -9   8  11       16.61       18.63     10.71 o
  -8   8  11        6.86        4.15      9.70 o
  -7   8  11       12.05       22.10      5.97 o
  -6   8  11       21.12       35.41      6.29 o
  -5   8  11       26.92       32.22     10.57 o
  -4   8  11       63.93       85.37     12.55 o
  -3   8  11       25.90       24.68      9.93 o
  -2   8  11       40.59       40.07     11.85 o
  -1   8  11       14.54       19.39      9.85 o
  -9   9  11        8.31        9.80     10.53 o
  -8   9  11        1.47       -1.35      9.30 o
  -7   9  11        3.40       10.85      6.22 o
  -6   9  11       21.47       20.01      8.68 o
  -5   9  11        3.04        9.52     10.47 o
  -4   9  11        5.51        4.00     10.90 o
  -3   9  11        2.40        5.61      9.44 o
  -2   9  11        0.53       10.02     10.47 o
  -1   9  11       13.10       11.88      9.91 o
  -9  10  11        6.19        2.24     10.51 o
  -8  10  11       53.06       50.48      9.90 o
  -7  10  11       73.85       77.69      8.25 o
  -6  10  11      108.36      108.09     11.84 o
  -5  10  11       93.56       99.77     12.71 o
  -4  10  11       54.10       66.35     12.81 o
  -3  10  11       16.34       24.45      9.52 o
  -2  10  11       19.15       22.04      9.08 o
  -9  11  11        1.29        5.46     10.91 o
  -8  11  11        2.20        2.36      7.57 o
  -7  11  11        4.05        9.47      5.97 o
  -6  11  11        2.30        9.85      9.34 o
  -5  11  11        2.24        7.63     10.86 o
  -4  11  11        4.35        4.08     10.94 o
  -3  11  11        1.06        7.35     11.05 o
  -2  11  11        4.09       11.03     11.77 o
  -9  12  11        9.16        8.06     11.31 o
  -8  12  11       29.63       28.08      8.54 o
  -7  12  11       57.23       57.65      7.36 o
  -6  12  11       85.27       85.22     10.96 o
  -5  12  11      120.39      133.25     13.80 o
  -4  12  11       59.98       48.36     10.16 o
  -3  12  11       26.39       20.79     11.44 o
  -8  13  11        0.80       -1.20      7.56 o
  -7  13  11        0.05        0.99      8.24 o
  -6  13  11        2.65        0.21     10.19 o
  -5  13  11        6.75        2.78      9.84 o
  -4  13  11        0.01        2.77     11.73 o
  -8  14  11       24.19       25.39      8.83 o
  -7  14  11       14.44       21.11     10.63 o
  -6  14  11       23.06        8.87     10.12 o
  -5  14  11       23.89       19.46     11.22 o
  -7  15  11        2.52       -0.94      8.67 o
 -10   0  12        1.78        2.51      9.12 o
  -9   0  12       62.11       81.94     12.01 o
  -8   0  12       79.67       76.52     10.13 o
  -7   0  12       11.06       20.02      8.62 o
  -6   0  12        0.89       -0.93      9.42 o
  -5   0  12       11.15       14.50     10.34 o
  -4   0  12        4.35        3.71     11.04 o
  -3   0  12        5.79       13.98     10.78 o
  -2   0  12        0.19       -0.61     10.99 o
 -10   1  12       31.93       43.13      8.95 o
  -9   1  12       40.84       51.68      7.99 o
  -8   1  12       93.54      110.99      7.73 o
  -7   1  12       75.05       79.47      5.73 o
  -6   1  12       47.35       56.59      6.54 o
  -5   1  12       73.10       77.04      8.23 o
  -4   1  12       98.73      101.60      8.78 o
  -3   1  12       96.38      104.86      9.78 o
  -2   1  12       67.85       90.79      9.66 o
 -10   2  12       40.18       37.06      8.18 o
  -9   2  12       10.77       15.86      7.82 o
  -8   2  12       10.43        8.18      5.61 o
  -7   2  12        3.19        1.32      4.59 o
  -6   2  12        0.11        3.91      5.85 o
  -5   2  12        1.38       -2.73      8.78 o
  -4   2  12        0.14       -0.25     10.73 o
  -3   2  12        0.15        5.79     10.06 o
  -2   2  12        9.05       22.72     12.46 o
 -10   3  12       72.87       90.78     12.65 o
  -9   3  12      100.46      110.81      8.73 o
  -8   3  12       36.99       44.94      7.26 o
  -7   3  12       55.40       56.42      5.47 o
  -6   3  12       64.18       81.88      7.73 o
  -5   3  12       83.08       95.78     12.81 o
  -4   3  12      111.82      114.76     13.05 o
  -3   3  12      116.09      135.48     14.65 o
  -2   3  12      103.51      103.91     12.58 o
 -10   4  12       41.44       52.03     12.66 o
  -9   4  12       21.18       22.37      7.42 o
  -8   4  12        4.45        2.94      6.60 o
  -7   4  12        0.95        2.56      4.75 o
  -6   4  12        0.01        5.98      5.58 o
  -5   4  12        0.10       -0.94      9.17 o
  -4   4  12        4.35        5.48     11.15 o
  -3   4  12       11.60       26.23     12.38 o
  -2   4  12       12.44       13.29     11.24 o
 -10   5  12       16.43        4.51     10.52 o
  -9   5  12       10.86       14.64      6.96 o
  -8   5  12       34.43       40.03      7.44 o
  -7   5  12       86.24       94.88      6.23 o
  -6   5  12      126.99      160.84      9.86 o
  -5   5  12       74.74       76.64     12.21 o
  -4   5  12       46.09       49.93     10.07 o
  -3   5  12       15.05        7.66      9.84 o
  -2   5  12        6.71        5.12     12.15 o
  -9   6  12        7.77        3.44      6.10 o
  -8   6  12        5.95        6.20      6.00 o
  -7   6  12        8.91        4.37      6.15 o
  -6   6  12        1.41        4.31      8.65 o
  -5   6  12        3.32        5.85      8.25 o
  -4   6  12       20.76       13.22     10.73 o
  -3   6  12        1.74        1.06      9.46 o
  -2   6  12        3.76        5.92     12.39 o
  -9   7  12        1.10        1.22      6.54 o
  -8   7  12       19.00       15.47      8.10 o
  -7   7  12       27.14       35.59      9.36 o
  -6   7  12       17.06       14.56     10.27 o
  -5   7  12       17.70       15.87     10.21 o
  -4   7  12        4.21       11.02     11.13 o
  -3   7  12       10.97       20.28     10.51 o
  -9   8  12        0.37       -0.87      8.74 o
  -8   8  12        0.26        0.72      8.91 o
  -7   8  12        0.10       -0.46      9.44 o
  -6   8  12        1.01        1.99      9.39 o
  -5   8  12        8.14        9.47     11.08 o
  -4   8  12        2.08       -1.99     11.36 o
  -3   8  12        0.35        7.34      9.55 o
  -9   9  12        1.25        7.53      8.52 o
  -8   9  12        0.81       -1.11      9.53 o
  -7   9  12        1.18       -1.08      8.90 o
  -6   9  12        0.00        3.54      8.91 o
  -5   9  12        0.00        2.31     11.06 o
  -4   9  12        9.01        4.95     11.35 o
  -9  10  12        2.77        1.60      8.23 o
  -7  10  12        0.81        0.20      8.38 o
  -6  10  12        1.43        5.18      8.85 o
  -5  10  12        0.01        6.48     10.71 o
  -4  10  12        4.64        9.99     10.40 o
  -7  11  12        4.29        8.62      9.07 o
  -6  11  12        3.59        4.09     10.36 o
  -5  11  12       27.87       21.19      9.99 o
  -7  12  12        7.58        2.87      9.97 o
  -6  12  12        4.26        4.38     11.30 o
  -9   1  13        2.84        7.41      6.88 o
  -8   1  13        1.28        7.65      8.36 o
  -7   1  13        1.02       -3.76      9.82 o
  -6   1  13        3.08       15.05     10.77 o
  -5   1  13        3.27        0.87      9.33 o
  -4   1  13        5.82       10.79     11.55 o
  -9   2  13        2.74        2.17      7.16 o
  -8   2  13        1.37       -0.69      7.78 o
  -7   2  13        3.94       -4.02      9.68 o
  -5   2  13        2.21        3.29     11.15 o
  -4   2  13       11.07        7.86      8.70 o
  -9   3  13       17.08       29.16     10.76 o
  -8   3  13        6.29       11.01      8.40 o
  -7   3  13        2.83        3.87      8.56 o
  -6   3  13        4.98        2.62     10.00 o
  -5   3  13        7.23        6.73     10.37 o
  -4   3  13       12.66        9.98     11.56 o
  -9   4  13        0.49        6.56      9.43 o
  -8   4  13        0.27        1.48      9.57 o
  -7   4  13        0.37       -1.75     10.11 o
  -6   4  13        1.16        5.71      9.44 o
  -5   4  13        0.20        4.44      9.96 o
  -9   5  13       37.65       40.60     10.09 o
  -8   5  13       30.98       33.93      9.42 o
  -7   5  13       11.64       19.85      9.12 o
  -6   5  13       14.12       14.57     11.07 o
  -5   5  13       11.64       33.63     12.26 o
  -8   6  13        0.14       -3.15      9.03 o
  -7   6  13        1.45       -2.09     10.33 o
  -6   6  13        1.05        7.41      9.89 o
  -5   6  13       14.72       24.20     12.24 o
  -8   7  13       29.80        6.64     10.66 o
  -7   7  13       30.44       33.74      6.65 o
  -6   7  13       38.17       35.95      9.85 o
  -7   8  13        0.84        3.99      8.74 o
  -6   8  13        6.67       21.43      9.69 o
 
